# Supplementary material for: QTL Mapping and Marker Development for Tolerance to Sulfur Phytotoxicity in Melon (Cucumis melo)
Source: Front Plant Sci. 2020 Jul 22;11:1097. doi: 10.3389/fpls.2020.01097 (PMC7387513; doi:10.3389/fpls.2020.01097)
Supplement: Supplementary Table S1 — Sequence information for the KASP markers, including: SNP ID, physical position of the SNP, primer sequences, SNP flanking sequence, and nucleotides of the sulfur tolerant (T) and sensitive (S) alleles. [file Table_1.xlsx]

## Sheet: Sheet1
SNP	cs	pos (bp)	primer_S_allele	primer_T_allele	Primer_Common	S_allele	T_allele	flanking sequence
sulfQ1_30298783	1	30298783	CAATTATGAAATTTCATTCTAATAATAATTCCG	CAATTATGAAATTTCATTCTAATAATAATTCCA	GAGCTATATCTCTATCGTATTTATTGCAAA	C	T	GTAAATTTCAATAAACGGTATTTTTATTAATTTAGAGCTATATCTCTATCGTATTTATTGCAAATATCTTAATTT[C/T]GGAATTATTATTAGAATGAAATTTCATAATTGATCAATCATAATATGAGTCATTTGTAGCAAATATAACGAGATT
sulfQ1_30411657	1	30411657	AACTGTGCTAACTTCCTTAGTTACTC	TAACTGTGCTAACTTCCTTAGTTACTA	GAACAAACGTCCATGAAGAATGAATCAATA	G	T	CACTATGCCTTAAGAAAGGTATAGATAGCATTATATACAATAGAACAAACGTCCATGAAGAATGAATCAATACCT[G/T]AGTAACTAAGGAAGTTAGCACAGTTAAATAACCACAGATCGAACTACAACTATTAAAAGTAGACTGAAAAGAGTG
sulfQ1_32749099	1	32749099	ATTCATTTAACCACACTTAATTAAAAGATTGAT	CATTTAACCACACTTAATTAAAAGATTGAC	ACAAGCTACACTTATTTGCTCTTACTGTTT	T	C	TGTAAGTTACCATAAATTATATATATTTTAATAAATTTAAATTATTCATTTAACCACACTTAATTAAAAGATTGA[T/C]AAAGAGAAAACAGTAAGAGCAAATAAGTGTAGCTTGTTATTGATTTGGAAAAAAAATATATCACGAAAAATAATT
sulfQ1_33427539	1	33427539	CGATATTTTCATTTATAACACAAAGATGAGTA	CGATATTTTCATTTATAACACAAAGATGAGTG	CTCTCTTTTTTAAACACTAAACAATACCAA	T	C	TACTACATACTTTTTTTTAATAATTTGCCTTTTTCTTTCTCTCTTTTTTAAACACTAAACAATACCAAATATTCA[T/C]ACTCATCTTTGTGTTATAAATGAAAATATCGGTGAGTTGATATACTTAAGACACCCGTTAAAGAATAAACTTAAC
sulfQ1_33709690	1	33709690	GTATAAATGAGTTATGTAATTGTTGGCATG	GTATAAATGAGTTATGTAATTGTTGGCATA	TCCATACTAATCATAGTAGTACGTGTCAAA	G	A	GGGTAGGGAGATGTACTCTTTCGATATATATTCTTTACAATTAGTTGTATAAATGAGTTATGTAATTGTTGGCAT[G/A]AGGTTTGACACGTACTACTATGATTAGTATGGAATGAGAAAGAAACAATGTTGTAAAGGTGCAAATAGAAAGGTG
sulfQ1_33731525	1	33731525	TATTTTCTGGTTAGACGCCATTGC	CTTATTTTCTGGTTAGACGCCATTGG	ATCCCAATTCGCTAATACAACGAACGTAT	G	C	AAAAAAAAATCCCAATTGAAGAATCCAACCCTAGAAATCGATTAAATCCCAATTCGCTAATACAACGAACGTATC[G/C]CAATGGCGTCTAACCAGAAAATAAGAATTAGATCAAGACTGGAACATATAAAAGCGTGAATCTTGAGATCGAGAA
sulfQ1_33753515	1	33753515	ATTTGGTTAGAAAGAAATAGTCAGATTTGC	TGGTTAGAAAGAAATAGTCAGATTTGG	CGAACCATTTAAAAGGCCTCTCAGTATT	C	G	TGCCCCAACCTGACTTCCCCATGAACTTGAAATTCTTTATAAATTTATTTGGTTAGAAAGAAATAGTCAGATTTG[C/G]TAGAATACTGAGAGGCCTTTTAAATGGTTCGCAATGCACTTGAATTCTTTTCCAGATGCATGTGACTATAGCTGC
sulfQ1_33768281	1	33768281	TGTTGCCAACACTTGGCGAC	TCTTGTTGCCAACACTTGGCGAT	ACACATCATTCCAAAGTTTCATGTGCCAA	G	A	ACAACAAACAAGTTGGGTGAAAATGTAAGCCTCTAAATCAGCAGCAACACATCATTCCAAAGTTTCATGTGCCAA[G/A]TCGCCAAGTGTTGGCAACAAGAAAGGCCTTACCTCTCTTTTTAGATAACTCTCGCACCTTCCATTCATAT
sulfQ1_33776147	1	33776147	CCAAGTCATTTGGAGAAGTAAATCCAATA	CAAGTCATTTGGAGAAGTAAATCCAATG	GCTAAATTCCCGTCCCTTCGTCTTT	A	G	GGTTTCCTATTTTGTTGGTGAAAATTGGTTGGTAAAAAGTAAATGAGCCAAGTCATTTGGAGAAGTAAATCCAAT[A/G]CGGTAATAAAAACAAAAAAGACGAAGGGACGGGAATTTAGCGGGGAAGACAAAACGTGCAGCCGTCCGTTAATAG
sulfQ1_33791317	1	33791317	ATGCAAGGAAGTTTACCATTTTGAATCTT	GCAAGGAAGTTTACCATTTTGAATCTC	CACAAATGATTTGGTCACTGTACACAGAT	T	C	AAAAGAAAGAAAGAATCAAGTCTAGGATTTGATATGGAATAATTTTGATGCAAGGAAGTTTACCATTTTGAATCT[T/C]GTAATTATCTGTGTACAGTGACCAAATCATTTGTGAACTGTCGTACTGATCTGTACTAAACTCGGCACCTGACTT
sulfQ1_33804906	1	33804906	GACAATAATTTGATTTGAGGACACCGAA	GACAATAATTTGATTTGAGGACACCGAT	CTTCAGACATAGACTTTTCAATTCTAACAT	T	A	TGATTTTTTTGTACTTCAGACATAGACTTTTCAATTCTAACATATTAATAATACTTAAAAGCTTAGTGAAAATGG[T/A]TCGGTGTCCTCAAATCAAATTATTGTCTTGAGATCATGGGAAGTTGATGTTTATTGCAACACTTGTCTCAATGTT
sulfQ1_33835488	1	33835488	GAAATACTTCTGAAGATGAGGAAACAAG	GAAATACTTCTGAAGATGAGGAAACAAC	CAGGAGAGTCAAGGCCTGTAACATT	C	G	TGTGAAATTCCAACATTTCTATTGTTTCTAGCATTCCACACTTTGGTTACAGGAGAGTCAAGGCCTGTAACATTG[C/G]TTGTTTCCTCATCTTCAGAAGTATTTCCATCTGAGTCGAGATCATTCAGGTGCATGACATCACGATCATTATCTT
sulfQ1_33851209	1	33851209	AGCCTATAATCCAATTCCAGACAGC	AAGCCTATAATCCAATTCCAGACAGT	GTTGTGAACTAGTTTTTAGTCGTTGGATTA	C	T	TAGCTTCCAGCTCAATCAAAACAAGCAATATCATCAATGATTTTCTCTATAAGCCTATAATCCAATTCCAGACAG[C/T]AGATAATCCAACGACTAAAAACTAGTTCACAACAATCTTTAACCTATCGTAATTCGTAAACAAAAGCAGCATACC
sulfQ1_33860724	1	33860724	ATAATTGACCTAACCTATTGATCTATAAAAGTT	ATAATTGACCTAACCTATTGATCTATAAAAGTA	GAGAACTGAGAGGCAATATCAATGCAATT	A	T	AGCCAATCCTTCCCAAACCAATAATGCCAACTGATTTTCCAGAGAACTGAGAGGCAATATCAATGCAATTTTTAG[A/T]ACTTTTATAGATCAATAGGTTAGGTCAATTATAATTACAAAGATACAACTGGATAACTTATCCCTTAATAGAAGG
sulfQ1_33873503	1	33873503	AACATAAATATGAATGTAAATTAGATTTGAGA	AACATAAATATGAATGTAAATTAGATTTGAGG	AACTCCGATATAATGTCATTTCCTTCTAAA	T	C	TTAATGATCTAAGAAGATATAAAAGTAAAACTTCATGTATTTAAACTCCGATATAATGTCATTTCCTTCTAAAAC[T/C]CTCAAATCTAATTTACATTCATATTTATGTTAATAACAATTAAGGAGGTATATATGTTTTAATTAAGAGGAGCGT
sulfQ1_33891605	1	33891605	GACAACACTAATTACAGGTTATCAAATAATTA	GACAACACTAATTACAGGTTATCAAATAATTG	GGATCTATTGGTGATGAAAAGTGAGACAT	T	C	CTCTTGAACTGCAGGTCAACAGAAAAGAGCGGAAGAAAAAGGTATTGGATCTATTGGTGATGAAAAGTGAGACAT[T/C]AATTATTTGATAACCTGTAATTAGTGTTGTCAAGCAATTAATTAACCGAAGAAACAATCAGCTTTCTACTAAGAA
sulfQ1_33931462	1	33931462	GGGTTCGACCCTCAACTTTATAC	CGGGTTCGACCCTCAACTTTATAT	GAGGGGAATTTTTACTGCTATCTTCTGAT	C	T	GGTTGTGTATACTCTGCGGTTGTGTCGAGCACCGACAGATTTAGTATAGACCCGGGTTCGACCCTCAACTTTATA[C/T]TCTTTATATGATATATATAAAAATGTGAAGAAGTAACAATATCAGAAGATAGCAGTAAAAATTCCCCTCTCCTAG
sulfQ1_35274059	1	35274059	GAGCAATTACCGACAAATTTACTGATG	GAGCAATTACCGACAAATTTACTGATC	CTTCCAGGGTTTCGTGTCTTGTCTT	C	G	CGAGGTTTGCCTTTTCTCTTCCCCTCACTTCGTAGCTCTTAATTTTTTCTTCCAGGGTTTCGTGTCTTGTCTTTC[C/G]ATCAGTAAATTTGTCGGTAATTGCTCCGAGGTTTGGTTCTTTGTTAACGTGTTGCTAATTTCTTACAATTTCATT
