# Supplementary material for: QTL Mapping and Marker Development for Tolerance to Sulfur Phytotoxicity in Melon (Cucumis melo)
Source: Front Plant Sci. 2020 Jul 22;11:1097. doi: 10.3389/fpls.2020.01097 (PMC7387513; doi:10.3389/fpls.2020.01097)
Supplement: Supplementary Table S2 — Phenotypic data used for QTL mapping: RIL means of percentage of damaged (chlorotic or necrotic) area after vaporized elemental sulfur treatment of cotyledons (cot) or leaves (leaf) in test 1 (_t1), in test 2 (_t2), and across tests (cot or leaf). [file Table_2.xlsx]

## Sheet: sulfur_phts_filt
RIL	leaf_t1	leaf_t2	leaf	cot_t1	cot_t2	cot
1	13	24	18.5	16.1	14.5	15.3
10	47.5	49.375	48.4375	55	34.375	44.6875
100	3.5	4	3.75	28.5	22	25.25
101	3.5	0.5	2	15	3.5	9.25
102	3	4.5	3.75	11.5	12.5	12
104	25	32	28.5	64.5	44.5	54.5
106	22	53.5	37.75	27.5	97	62.25
109	28	42.5	35.25	66	47.5	56.75
11	43.5	85	64.25	12.5	27	19.75
110	27.5	NA	27.5	3.33333	NA	3.33333
111	5.5	2.5	4	9	9.5	9.25
112	11	2.5	6.75	17	15	16
113	7	0	5.38462	10.5	6.66667	9.61538
114	5	3	4	11	12	11.5
115	19.4444	1	9.73684	16.6667	15.5	16.0526
117	20	2.5	11.25	10.5	8	9.25
118	17	0.625	9.72222	4	9.375	6.38889
119	10	3.125	6.94444	10.5	5.625	8.33333
12	9.5	2.5	6	14	15.5	14.75
121	0	3.5	1.75	17	5	11
122	40	85.5556	61.5789	31.5	64.4444	47.1053
123	5	2	3.5	5	10.5	7.75
124	69.4444	94	82.3684	86.1111	100	93.4211
128	25.5	63.5	44.5	26.5	77	51.75
129	50	67	58.5	34	28	31
13	6	4.5	5.25	18.5	27	22.75
130	11	2.5	6.75	6.5	10	8.25
131	99	100	99.5	100	100	100
132	2	3.5	2.75	7	16	11.5
133	9.5	0.5	5	12	6	9
135	20	81	50.5	28.5	55	41.75
136	19	6.5	12.75	14.5	11	12.75
137	3.125	NA	3.125	15.625	NA	15.625
139	1	3.125	1.94444	7	6.25	6.66667
14	17	8.125	13.0556	27	12.5	20.5556
140	NA	NA	NA	NA	NA	NA
141	1.5	4.5	3	13	16.5	14.75
142	6.5	2.22222	4.47368	19.5	8.88889	14.4737
143	24	40.5	32.25	10.5	19	14.75
144	73	56.5	64.75	39	21.5	30.25
146	17	29.5	23.25	32.5	20	26.25
147	5.5	4	4.75	22.5	17.5	20
148	33.5	98	65.75	51	54	52.5
149	6.66667	4	5.26316	15.5	8	11.75
15	1.42857	2	1.76471	6.42857	15	11.4706
150	18.5	2	10.25	17	11.5	14.25
151	4.375	6	5.27778	11.875	9	10.2778
152	2.5	1.5	2	28.5	16	22.25
153	26.5	34	30.25	18.5	35.5	27
155	6.66667	4.28571	5	8.33333	17.1429	14.5
156	14.5	46	30.25	33.5	26.5	30
158	35.5	57	46.25	22.5	48	35.25
16	1.66667	1.11111	1.38889	11.6667	5	8.33333
161	18	46.5	32.25	65.5	42	53.75
162	10	27.5	20.2941	30	24	26.4706
165	16.5	49	32.75	43	34.5	38.75
167	32.5	73.5	53	75.5	63.5	69.5
169	2	20	10	3.5	14.375	8.33333
17	5	1	2.89474	20.5556	8	13.9474
170	4	30	17	7	27	17
171	13	2.22222	7.89474	29.5	9.44444	20
172	56.5	92	74.25	67	54.5	60.75
173	30	50	42.3077	85	65.625	73.0769
174	62	61	61.5	59.5	18	38.75
175	5.5	3	4.25	11	14.5	12.75
176	11	20	15.5	9	28	18.5
180	14.5	1.5	8	17.5	20	18.75
181	2.5	3	2.75	4	7	5.5
183	45.5	93	69.25	81	100	90.5
184	2.5	4.5	3.5	4	6.5	5.25
185	35	87.5	61.25	50	54.5	52.25
187	6.5	1.5	4	6.5	6	6.25
188	73	100	86.5	61	82.5	71.75
189	2.5	1.5	2	8.5	9	8.75
19	13	3	8	6	7	6.5
190	10.625	2.5	6.5625	5.625	21.25	13.4375
191	5.5	1.5	3.5	5.5	6.5	6
192	2	3	2.5	21	9	15
193	47.5	98	72.75	44.5	48	46.25
194	10.5	3.5	7	24	9	16.5
197	11	4.5	7.75	19	8.5	13.75
198	8.88889	4	6.31579	27.7778	12.5	19.7368
2	21.5	22	21.75	20.5	16	18.25
20	6.5	2.22222	4.47368	10	5	7.63158
200	18.75	77.2222	49.7059	27.5	90.5556	60.8824
206	1.5	0.5	1	17	10.5	13.75
207	4.5	2.85714	3.82353	10	12.1429	10.8824
208	2.5	5.55556	3.94737	4	16.1111	9.73684
209	7	0.5	3.75	27.5	14.5	21
21	29	98	75	38	58.5	51.6667
210	50.625	88.5714	68.3333	95.625	92.8571	94.3333
212	54.5	98.8889	75.5263	27.5	57.7778	41.8421
22	18	5.55556	12.1053	22	14.4444	18.4211
23	4.5	3	3.75	10	5.5	7.75
24	3.33333	3.5	3.42105	14	11	12.5
25	76.5	88	82.25	48	73	60.5
26	2.5	4	3.33333	5.625	17.5	12.2222
27	6.66667	3.88889	5.27778	14.4444	13.8889	14.1667
28	12	5	8.68421	8	20.5556	13.9474
29	52.5	79.4444	65.2632	52.5	43.3333	48.1579
3	88.5714	81.25	84.6667	71.4286	100	86.6667
30	28.8889	13.3333	25	25.5556	10	21.6667
31	5	3	4	7.5	7	7.25
32	5.83333	4.44444	5	21.6667	16.1111	18.3333
34	8	12	10	10	7	8.5
35	10	5	7.5	9.5	10.5	10
36	14.5	6.25	10.8333	20	8.75	15
37	10.5	1	5.75	26.5	12.5	19.5
38	NA	NA	NA	NA	NA	NA
39	5	2.5	3.75	23	5.5	14.25
4	3.33333	4	3.75	8.33333	8.5	8.4375
40	19.5	64	41.75	17.5	58	37.75
41	8.5	3.5	6	9	11.5	10.25
42	11.5	3	7.25	43.5	4	23.75
43	2.5	NA	2.5	8.75	NA	8.75
44	20.5	35	27.75	13	23	18
45	17.5	4	10.75	25	13	19
46	9	5	7	13.5	10.5	12
47	2.77778	3	2.85714	10.5556	9	10
48	10.5	4.5	7.5	32.5	10.5	21.5
49	12.8571	4	7.64706	23.5714	20	21.4706
5	7.5	3	5	10.625	9.5	10
50	23	55	39	44.5	17.5	31
51	20.5	2.5	13.75	5	10	6.875
52	31	4	17.5	25	13.5	19.25
53	8.75	NA	8.75	35.625	NA	35.625
54	4.5	2.5	3.5	12.5	7	9.75
55	8	4	6	14	7	10.5
56	11.25	1.66667	8.63636	28.125	13.3333	24.0909
57	3.33333	4	3.68421	46.6667	17	31.0526
58	19	6	12.5	16.5	11.5	14
6	11.1111	5	8.23529	25.5556	18.75	22.3529
60	9.28571	11.6667	10.3846	20.7143	10	15.7692
61	15	0.5	7.75	6.5	15	10.75
62	6.5	1	3.75	6	9	7.5
63	9	9.375	9.16667	13	25	18.3333
64	5	4	4.5	4	11	7.5
65	10	0.5	5.25	60	12	36
66	15	4.28571	10.5882	42	14.2857	30.5882
67	5	0.5	2.75	25.5	6	15.75
68	78.8889	68.5	73.4211	70.5556	27	47.6316
7	53.75	38	45	48.125	55	51.9444
70	7	3	5	43	24.5	33.75
71	3.5	2.5	3	7.5	8.5	8
72	5.5	2.5	4	5.5	9	7.25
73	4.5	5	4.75	21.5	16	18.75
74	6	6	6	15	15.5	15.25
75	4.375	5	4.61538	10.625	18	13.4615
76	5.6	2.5	4.05	7	8.5	7.75
77	9	3.5	6.25	14	23	18.5
78	1.5	4	2.75	6.5	10	8.25
79	3	2	2.5	21.5	5.5	13.5
8	66	86	76	70.5	89	79.75
80	3.5	1.5	2.5	13	13	13
81	20.625	2.5	10.5556	10.625	12	11.3889
82	5	NA	5	21.5	NA	21.5
83	2.5	3.33333	2.91667	14.1667	12.5	13.3333
84	5	4.5	4.58333	12.5	15.5	15
85	4.44444	1	2.63158	3.88889	12.5	8.42105
86	2.5	1.66667	2.10526	5.5	6.11111	5.78947
87	6.875	5	6.36364	6.25	11.6667	7.72727
88	1.5	1.5	1.5	9	7	8
89	6.66667	0	5	9.44444	15	10.8333
9	33.8889	50	41.9444	24.4444	17.5	20.7895
90	8	4	6	10	15	12.5
92	2.5	5.5	4	11.5	12	11.75
93	3	0	1.5	8	5.5	6.75
94	51	50	50.5	20	43.5	31.75
95	11.5	32.5	22	12.5	42.5	27.5
96	38.5	97.7778	66.5789	17	54.4444	34.7368
98	3	0.5	1.75	16	9	12.5
99	7	7	7	14.5	16.5	15.5
