# Supplementary material for: QTL Mapping and Marker Development for Tolerance to Sulfur Phytotoxicity in Melon (Cucumis melo)
Source: Front Plant Sci. 2020 Jul 22;11:1097. doi: 10.3389/fpls.2020.01097 (PMC7387513; doi:10.3389/fpls.2020.01097)
Supplement: Supplementary Table S3 — Melon accession genotypes at KASP markers developed across qSulf-1. Markers are named according to physical position (bp) on chromosome 1. Genotypes are color coded, with individuals homozygous for the sulfur tolerance allele (B) in blue, sensitivity allele (A) in yellow, heterozygous (H) in gray and missing (NA) in white. The significance and magnitude of correlation between sulfur response and genotype are listed for each marker [file Table_3.xlsx]

## Sheet: sulfur_cultivars_gt-pht
accession	sulfur	30298783	30411657	32749099	33427539	33709690	33731525	33753515	33768281	33776147	33791317	33804906	33835488	33851209	33860724	33873503	33891605	33931462	35274059
P value	NA	NA	0.6	0.096	0.75	NA	3.8x10-4	NA	6.1x10-4	NA	7.8x10-9	1.3x10-4	1.9x10-8	1.4x10-4	NA	NA	0.017	0.015	0.039
R2	NA	NA	0.081	0.029	-0.06	NA	0.32	NA	0.3	NA	0.66	0.36	0.72	0.5	NA	NA	0.23	0.14	0.075
Yellow Canary	1.66667	B	A	H	B	B	A	B	A	B	B	B	B	B	B	B	B	B	B
Isabelle	2	B	A	A	A	B	B	B	B	B	B	A	B	B	B	B	A	A	A
Israel (Ogen)	2	NA	A	B	A	B	A	B	A	B	B	B	B	A	B	B	B	B	B
AY	2.5	B	B	B	B	B	B	B	B	B	B	B	B	B	B	B	B	B	B
Charentais-T	2.5	B	A	A	A	B	B	B	B	B	B	A	B	B	B	B	A	A	A
Doublon	2.5	B	A	A	A	B	B	B	B	B	B	A	B	B	B	B	A	A	A
HoneyDew Green	3	B	A	B	A	B	B	B	B	B	B	B	B	B	B	B	B	B	B
Persian	3.33333	NA	A	A	A	B	A	B	B	B	B	B	B	B	B	B	B	B	B
Mary Gold	3.5	B	B	A	A	B	B	B	B	B	B	B	B	B	B	B	B	B	B
Perlita	4	NA	A	B	A	B	B	B	B	B	B	B	B	B	B	B	B	B	B
Top Mark	4	NA	A	B	A	B	B	B	B	B	B	B	B	B	B	B	B	B	A
Perlita FR	4.16667	NA	A	B	A	B	B	B	B	B	B	B	B	B	B	B	B	B	B
Top Net SR	4.375	NA	A	B	A	B	B	B	B	B	B	B	B	B	B	B	B	B	A
Galia	5	B	A	B	H	B	A	B	A	B	B	B	B	A	B	B	B	B	B
MAY_206	5	B	A	B	B	B	B	B	B	B	B	B	B	B	B	B	B	B	B
Mission	5	NA	A	B	A	B	B	B	B	B	B	B	B	B	B	B	B	B	H
Tam Dew	5	B	A	B	A	B	B	B	B	B	B	B	B	B	B	B	B	B	B
Rocky Sweet	5.5	NA	H	B	A	B	A	B	A	B	B	B	B	A	B	NA	B	B	B
HoneyDew Orange	6.11111	B	A	B	A	B	B	B	B	B	B	B	B	B	B	B	B	B	B
Cruiser	7.5	B	A	H	A	B	H	B	H	B	H	A	B	B	B	B	A	B	H
PMR-5	7.5	NA	A	B	A	B	B	B	B	B	B	B	B	B	B	B	B	B	B
Tam Dew Imp.	7.5	B	A	B	A	B	B	B	B	B	B	B	B	B	B	B	B	B	B
Ginsen Makuwa	10.7143	NA	B	B	B	B	A	B	B	B	B	A	A	A	B	B	A	A	A
Edisto 47	28	NA	A	A	A	B	A	B	A	B	A	A	A	A	B	B	B	B	B
Iroquois	31.875	NA	B	A	A	B	A	B	A	B	A	A	A	A	B	B	B	A	B
Mainstream	41.5	NA	A	B	A	B	A	B	A	B	A	A	B	B	B	B	A	B	A
CM-17187	49.5	NA	B	B	B	B	A	B	B	B	B	A	A	A	B	B	A	A	A
Delicious 51	51	NA	A	A	A	B	A	B	A	B	A	A	A	A	B	B	B	A	B
Carole	63	NA	H	B	A	B	A	B	A	B	A	A	H	H	B	B	H	B	A
F1(MR1xAY)	63	H	H	H	H	H	H	H	H	H	H	H	H	H	H	H	H	B	H
MR-1	73.125	A	A	A	A	A	A	A	A	A	A	A	A	A	A	A	A	A	A
PI 124111	75	A	A	A	A	A	A	A	A	A	A	A	A	A	A	A	A	A	A
