# Supplementary material for: QTL Mapping and Marker Development for Tolerance to Sulfur Phytotoxicity in Melon (Cucumis melo)
Source: Front Plant Sci. 2020 Jul 22;11:1097. doi: 10.3389/fpls.2020.01097 (PMC7387513; doi:10.3389/fpls.2020.01097)
Supplement: Supplementary Table S4 — iChromosomal location and functional nformation for genes that collocated with the major QTL for sulfur tolerance, including the position of the start and stop codons within the chromosome (cs), gene ontology (GO) code and term, and conserved domains and features found within the gene (NCBI). [file Table_4.xlsx]

## Sheet: Q1_geneinfo
gene	cs	start	stop	GO_code	GO_term	domain	feature
MELO3C024236	1	33782572	33786028	GO:0005524	ATP binding	STKc_IRAK	activation loop (A-loop)
MELO3C024236	1	33782572	33786028	GO:0005524	ATP binding	STKc_IRAK	active site
MELO3C024236	1	33782572	33786028	GO:0005524	ATP binding	STKc_IRAK	ATP binding site
MELO3C024236	1	33782572	33786028	GO:0005524	ATP binding	STKc_IRAK	dimerization interface
MELO3C024236	1	33782572	33786028	GO:0005524	ATP binding	STKc_IRAK	mannose binding site
MELO3C024236	1	33782572	33786028	GO:0005524	ATP binding	STKc_IRAK	polypeptide substrate binding site
MELO3C024236	1	33782572	33786028	GO:0005529	sugar binding	STKc_IRAK	activation loop (A-loop)
MELO3C024236	1	33782572	33786028	GO:0005529	sugar binding	STKc_IRAK	active site
MELO3C024236	1	33782572	33786028	GO:0005529	sugar binding	STKc_IRAK	ATP binding site
MELO3C024236	1	33782572	33786028	GO:0005529	sugar binding	STKc_IRAK	dimerization interface
MELO3C024236	1	33782572	33786028	GO:0005529	sugar binding	STKc_IRAK	mannose binding site
MELO3C024236	1	33782572	33786028	GO:0005529	sugar binding	STKc_IRAK	polypeptide substrate binding site
MELO3C024236	1	33782572	33786028	GO:0004672	protein kinase activity	B_lectin	activation loop (A-loop)
MELO3C024236	1	33782572	33786028	GO:0004672	protein kinase activity	B_lectin	active site
MELO3C024236	1	33782572	33786028	GO:0004672	protein kinase activity	B_lectin	ATP binding site
MELO3C024236	1	33782572	33786028	GO:0004672	protein kinase activity	B_lectin	dimerization interface
MELO3C024236	1	33782572	33786028	GO:0004672	protein kinase activity	B_lectin	mannose binding site
MELO3C024236	1	33782572	33786028	GO:0004672	protein kinase activity	B_lectin	polypeptide substrate binding site
MELO3C024236	1	33782572	33786028	GO:0005529	sugar binding	B_lectin	activation loop (A-loop)
MELO3C024236	1	33782572	33786028	GO:0005529	sugar binding	B_lectin	active site
MELO3C024236	1	33782572	33786028	GO:0005529	sugar binding	B_lectin	ATP binding site
MELO3C024236	1	33782572	33786028	GO:0005529	sugar binding	B_lectin	dimerization interface
MELO3C024236	1	33782572	33786028	GO:0005529	sugar binding	B_lectin	mannose binding site
MELO3C024236	1	33782572	33786028	GO:0005529	sugar binding	B_lectin	polypeptide substrate binding site
MELO3C024236	1	33782572	33786028	GO:0004674	protein serine/threonine kinase activity	B_lectin	activation loop (A-loop)
MELO3C024236	1	33782572	33786028	GO:0004674	protein serine/threonine kinase activity	B_lectin	active site
MELO3C024236	1	33782572	33786028	GO:0004674	protein serine/threonine kinase activity	B_lectin	ATP binding site
MELO3C024236	1	33782572	33786028	GO:0004674	protein serine/threonine kinase activity	B_lectin	dimerization interface
MELO3C024236	1	33782572	33786028	GO:0004674	protein serine/threonine kinase activity	B_lectin	mannose binding site
MELO3C024236	1	33782572	33786028	GO:0004674	protein serine/threonine kinase activity	B_lectin	polypeptide substrate binding site
MELO3C024236	1	33782572	33786028	GO:0005524	ATP binding	B_lectin	activation loop (A-loop)
MELO3C024236	1	33782572	33786028	GO:0005524	ATP binding	B_lectin	active site
MELO3C024236	1	33782572	33786028	GO:0005524	ATP binding	B_lectin	ATP binding site
MELO3C024236	1	33782572	33786028	GO:0005524	ATP binding	B_lectin	dimerization interface
MELO3C024236	1	33782572	33786028	GO:0005524	ATP binding	B_lectin	mannose binding site
MELO3C024236	1	33782572	33786028	GO:0005524	ATP binding	B_lectin	polypeptide substrate binding site
MELO3C024236	1	33782572	33786028	GO:0004672	protein kinase activity	STKc_IRAK	activation loop (A-loop)
MELO3C024236	1	33782572	33786028	GO:0004672	protein kinase activity	STKc_IRAK	active site
MELO3C024236	1	33782572	33786028	GO:0004672	protein kinase activity	STKc_IRAK	ATP binding site
MELO3C024236	1	33782572	33786028	GO:0004672	protein kinase activity	STKc_IRAK	dimerization interface
MELO3C024236	1	33782572	33786028	GO:0004672	protein kinase activity	STKc_IRAK	mannose binding site
MELO3C024236	1	33782572	33786028	GO:0004672	protein kinase activity	STKc_IRAK	polypeptide substrate binding site
MELO3C024236	1	33782572	33786028	GO:0006468	protein amino acid phosphorylation	B_lectin	activation loop (A-loop)
MELO3C024236	1	33782572	33786028	GO:0006468	protein amino acid phosphorylation	B_lectin	active site
MELO3C024236	1	33782572	33786028	GO:0006468	protein amino acid phosphorylation	B_lectin	ATP binding site
MELO3C024236	1	33782572	33786028	GO:0006468	protein amino acid phosphorylation	B_lectin	dimerization interface
MELO3C024236	1	33782572	33786028	GO:0006468	protein amino acid phosphorylation	B_lectin	mannose binding site
MELO3C024236	1	33782572	33786028	GO:0006468	protein amino acid phosphorylation	B_lectin	polypeptide substrate binding site
MELO3C024236	1	33782572	33786028	GO:0006468	protein amino acid phosphorylation	STKc_IRAK	activation loop (A-loop)
MELO3C024236	1	33782572	33786028	GO:0006468	protein amino acid phosphorylation	STKc_IRAK	active site
MELO3C024236	1	33782572	33786028	GO:0006468	protein amino acid phosphorylation	STKc_IRAK	ATP binding site
MELO3C024236	1	33782572	33786028	GO:0006468	protein amino acid phosphorylation	STKc_IRAK	dimerization interface
MELO3C024236	1	33782572	33786028	GO:0006468	protein amino acid phosphorylation	STKc_IRAK	mannose binding site
MELO3C024236	1	33782572	33786028	GO:0006468	protein amino acid phosphorylation	STKc_IRAK	polypeptide substrate binding site
MELO3C024236	1	33782572	33786028	GO:0004674	protein serine/threonine kinase activity	STKc_IRAK	activation loop (A-loop)
MELO3C024236	1	33782572	33786028	GO:0004674	protein serine/threonine kinase activity	STKc_IRAK	active site
MELO3C024236	1	33782572	33786028	GO:0004674	protein serine/threonine kinase activity	STKc_IRAK	ATP binding site
MELO3C024236	1	33782572	33786028	GO:0004674	protein serine/threonine kinase activity	STKc_IRAK	dimerization interface
MELO3C024236	1	33782572	33786028	GO:0004674	protein serine/threonine kinase activity	STKc_IRAK	mannose binding site
MELO3C024236	1	33782572	33786028	GO:0004674	protein serine/threonine kinase activity	STKc_IRAK	polypeptide substrate binding site
MELO3C024237	1	33789035	33790726	GO:0005524	ATP binding	PKc_like superfamily	NA
MELO3C024237	1	33789035	33790726	GO:0006468	protein amino acid phosphorylation	PKc_like superfamily	NA
MELO3C024237	1	33789035	33790726	GO:0004672	protein kinase activity	PKc_like superfamily	NA
MELO3C024237	1	33789035	33790726	GO:0004674	protein serine/threonine kinase activity	PKc_like superfamily	NA
MELO3C024238	1	33792941	33795217	GO:0006468	protein amino acid phosphorylation	PKc_like superfamily	ATP binding site
MELO3C024238	1	33792941	33795217	GO:0004672	protein kinase activity	PKc_like superfamily	ATP binding site
MELO3C024238	1	33792941	33795217	GO:0005524	ATP binding	PKc_like superfamily	ATP binding site
MELO3C024238	1	33792941	33795217	GO:0004674	protein serine/threonine kinase activity	PKc_like superfamily	ATP binding site
MELO3C024239	1	33807183	33808755	GO:0016021	integral to membrane	Mito_carr	NA
MELO3C024239	1	33807183	33808755	GO:0005743	mitochondrial inner membrane	Mito_carr	NA
MELO3C024239	1	33807183	33808755	GO:0006972	hyperosmotic response	Mito_carr	NA
MELO3C024239	1	33807183	33808755	GO:0055085	transmembrane transport	Mito_carr	NA
MELO3C024239	1	33807183	33808755	GO:0005488	binding	Mito_carr	NA
MELO3C024239	1	33807183	33808755	GO:0006810	transport	Mito_carr	NA
MELO3C024239	1	33807183	33808755	GO:0016020	membrane	Mito_carr	NA
MELO3C024239	1	33807183	33808755	GO:0000064	L-ornithine transmembrane transporter activity	Mito_carr	NA
MELO3C024239	1	33807183	33808755	GO:0006561	proline biosynthetic process	Mito_carr	NA
MELO3C024239	1	33807183	33808755	GO:0043091	L-arginine import	Mito_carr	NA
MELO3C024240	1	33809321	33810223	GO:0042823	pyridoxal phosphate biosynthetic process	TIM_phosphate_binding superfamily	phosphate binding site
MELO3C024240	1	33809321	33810223	GO:0005829	cytosol	TIM_phosphate_binding superfamily	phosphate binding site
MELO3C024240	1	33809321	33810223	GO:0046982	protein heterodimerization activity	TIM_phosphate_binding superfamily	phosphate binding site
MELO3C024240	1	33809321	33810223	GO:0009228	thiamine biosynthetic process	TIM_phosphate_binding superfamily	phosphate binding site
MELO3C024240	1	33809321	33810223	GO:0003824	catalytic activity	TIM_phosphate_binding superfamily	phosphate binding site
MELO3C024240	1	33809321	33810223	GO:0008615	pyridoxine biosynthetic process	TIM_phosphate_binding superfamily	phosphate binding site
MELO3C024240	1	33809321	33810223	GO:0008152	metabolic process	TIM_phosphate_binding superfamily	phosphate binding site
MELO3C024240	1	33809321	33810223	GO:0042802	identical protein binding	TIM_phosphate_binding superfamily	phosphate binding site
MELO3C024241	1	33812488	33817750	GO:0005874	microtubule	KISc_KIF2_like	ATP binding site
MELO3C024241	1	33812488	33817750	GO:0005874	microtubule	KISc_KIF2_like	microtubule interaction site
MELO3C024241	1	33812488	33817750	GO:0005524	ATP binding	KISc_KIF2_like	ATP binding site
MELO3C024241	1	33812488	33817750	GO:0005524	ATP binding	KISc_KIF2_like	microtubule interaction site
MELO3C024241	1	33812488	33817750	GO:0003777	microtubule motor activity	KISc_KIF2_like	ATP binding site
MELO3C024241	1	33812488	33817750	GO:0003777	microtubule motor activity	KISc_KIF2_like	microtubule interaction site
MELO3C024241	1	33812488	33817750	GO:0005886	plasma membrane	KISc_KIF2_like	ATP binding site
MELO3C024241	1	33812488	33817750	GO:0005886	plasma membrane	KISc_KIF2_like	microtubule interaction site
MELO3C024241	1	33812488	33817750	GO:0005634	nucleus	KISc_KIF2_like	ATP binding site
MELO3C024241	1	33812488	33817750	GO:0005634	nucleus	KISc_KIF2_like	microtubule interaction site
MELO3C024241	1	33812488	33817750	GO:0007018	microtubule-based movement	KISc_KIF2_like	ATP binding site
MELO3C024241	1	33812488	33817750	GO:0007018	microtubule-based movement	KISc_KIF2_like	microtubule interaction site
MELO3C024242	1	33819282	33820280	NA	NA	NA	NA
MELO3C024243	1	33822646	33828440	GO:0005515	protein binding	HBB superfamily	NA
MELO3C024243	1	33822646	33828440	GO:0008026	ATP-dependent helicase activity	HBB superfamily	NA
MELO3C024243	1	33822646	33828440	GO:0005634	nucleus	HBB superfamily	NA
MELO3C024243	1	33822646	33828440	GO:0004003	ATP-dependent DNA helicase activity	HBB superfamily	NA
MELO3C024243	1	33822646	33828440	GO:0006139	nucleobase; nucleoside; nucleotide and nucleic acid metabolic process	HBB superfamily	NA
MELO3C024243	1	33822646	33828440	GO:0007064	mitotic sister chromatid cohesion	HBB superfamily	NA
MELO3C024243	1	33822646	33828440	GO:0007535	donor selection	HBB superfamily	NA
MELO3C024243	1	33822646	33828440	GO:0009792	embryo development ending in birth or egg hatching	HBB superfamily	NA
MELO3C024243	1	33822646	33828440	GO:0005524	ATP binding	HBB superfamily	NA
MELO3C024243	1	33822646	33828440	GO:0003676	nucleic acid binding	HBB superfamily	NA
MELO3C024243	1	33822646	33828440	GO:0003677	DNA binding	HBB superfamily	NA
MELO3C024243	1	33822646	33828440	GO:0042624	ATPase activity; uncoupled	HBB superfamily	NA
MELO3C024243	1	33822646	33828440	GO:0016818	hydrolase activity; acting on acid anhydrides; in phosphorus-containing anhydrides	HBB superfamily	NA
MELO3C024243	1	33822646	33828440	GO:0045910	negative regulation of DNA recombination	HBB superfamily	NA
MELO3C024244	1	33829672	33831199	GO:0005622	intracellular	PTZ00073	NA
MELO3C024244	1	33829672	33831199	GO:0006412	translation	PTZ00073	NA
MELO3C024244	1	33829672	33831199	GO:0005840	ribosome	PTZ00073	NA
MELO3C024244	1	33829672	33831199			PTZ00073	NA
MELO3C024244	1	33829672	33831199	GO:0003735	structural constituent of ribosome	PTZ00073	NA
MELO3C024245	1	33831444	33838345	GO:0035091	phosphoinositide binding	Nexin_C	phosphoinositide binding site
MELO3C024245	1	33831444	33838345	GO:0007154	cell communication	PXA	phosphoinositide binding site
MELO3C024245	1	33831444	33838345	GO:0035091	phosphoinositide binding	PXA	phosphoinositide binding site
MELO3C024245	1	33831444	33838345	GO:0007154	cell communication	Nexin_C	phosphoinositide binding site
MELO3C024245	1	33831444	33838345	GO:0005515	protein binding	PX_domain superfamily	phosphoinositide binding site
MELO3C024245	1	33831444	33838345	GO:0007154	cell communication	PX_domain superfamily	phosphoinositide binding site
MELO3C024245	1	33831444	33838345	GO:0005515	protein binding	Nexin_C	phosphoinositide binding site
MELO3C024245	1	33831444	33838345	GO:0005515	protein binding	PXA	phosphoinositide binding site
MELO3C024245	1	33831444	33838345	GO:0035091	phosphoinositide binding	PX_domain superfamily	phosphoinositide binding site
MELO3C024245	1	33831444	33838345	GO:0035091	phosphatidylinositol binding	Nexin_C	phosphoinositide binding site
MELO3C024245	1	33831444	33838345	GO:0035091	phosphatidylinositol binding	PX_domain superfamily	phosphoinositide binding site
MELO3C024245	1	33831444	33838345	GO:0035091	phosphatidylinositol binding	PXA	phosphoinositide binding site
MELO3C024246	1	33841733	33844618	GO:0003924	GTPase activity	Rab7	G1 box
MELO3C024246	1	33841733	33844618	GO:0003924	GTPase activity	Rab7	G2 box
MELO3C024246	1	33841733	33844618	GO:0003924	GTPase activity	Rab7	G3 box
MELO3C024246	1	33841733	33844618	GO:0003924	GTPase activity	Rab7	G4 box
MELO3C024246	1	33841733	33844618	GO:0003924	GTPase activity	Rab7	G5 box
MELO3C024246	1	33841733	33844618	GO:0003924	GTPase activity	Rab7	GDI interaction site
MELO3C024246	1	33841733	33844618	GO:0003924	GTPase activity	Rab7	GTP/Mg2+ binding site
MELO3C024246	1	33841733	33844618	GO:0003924	GTPase activity	Rab7	putative effector interaction site
MELO3C024246	1	33841733	33844618	GO:0003924	GTPase activity	Rab7	putative GEF interaction site
MELO3C024246	1	33841733	33844618	GO:0003924	GTPase activity	Rab7	Rab family motif 1 (RabF1)
MELO3C024246	1	33841733	33844618	GO:0003924	GTPase activity	Rab7	Rab family motif 2 (RabF2)
MELO3C024246	1	33841733	33844618	GO:0003924	GTPase activity	Rab7	Rab family motif 3 (RabF3)
MELO3C024246	1	33841733	33844618	GO:0003924	GTPase activity	Rab7	Rab family motif 4 (RabF4)
MELO3C024246	1	33841733	33844618	GO:0003924	GTPase activity	Rab7	Rab family motif 5 (RabF5)
MELO3C024246	1	33841733	33844618	GO:0003924	GTPase activity	Rab7	Rab subfamily motif 1 (RabSF1)
MELO3C024246	1	33841733	33844618	GO:0003924	GTPase activity	Rab7	Rab subfamily motif 2 (RabSF2)
MELO3C024246	1	33841733	33844618	GO:0003924	GTPase activity	Rab7	Rab subfamily motif 3 (RabSF3)
MELO3C024246	1	33841733	33844618	GO:0003924	GTPase activity	Rab7	Rab subfamily motif 4 (RabSF4)
MELO3C024246	1	33841733	33844618	GO:0003924	GTPase activity	Rab7	Switch II region
MELO3C024246	1	33841733	33844618	GO:0003924	GTPase activity	Rab7	Switch I region
MELO3C024246	1	33841733	33844618	GO:0007165	signal transduction	Rab7	G1 box
MELO3C024246	1	33841733	33844618	GO:0007165	signal transduction	Rab7	G2 box
MELO3C024246	1	33841733	33844618	GO:0007165	signal transduction	Rab7	G3 box
MELO3C024246	1	33841733	33844618	GO:0007165	signal transduction	Rab7	G4 box
MELO3C024246	1	33841733	33844618	GO:0007165	signal transduction	Rab7	G5 box
MELO3C024246	1	33841733	33844618	GO:0007165	signal transduction	Rab7	GDI interaction site
MELO3C024246	1	33841733	33844618	GO:0007165	signal transduction	Rab7	GTP/Mg2+ binding site
MELO3C024246	1	33841733	33844618	GO:0007165	signal transduction	Rab7	putative effector interaction site
MELO3C024246	1	33841733	33844618	GO:0007165	signal transduction	Rab7	putative GEF interaction site
MELO3C024246	1	33841733	33844618	GO:0007165	signal transduction	Rab7	Rab family motif 1 (RabF1)
MELO3C024246	1	33841733	33844618	GO:0007165	signal transduction	Rab7	Rab family motif 2 (RabF2)
MELO3C024246	1	33841733	33844618	GO:0007165	signal transduction	Rab7	Rab family motif 3 (RabF3)
MELO3C024246	1	33841733	33844618	GO:0007165	signal transduction	Rab7	Rab family motif 4 (RabF4)
MELO3C024246	1	33841733	33844618	GO:0007165	signal transduction	Rab7	Rab family motif 5 (RabF5)
MELO3C024246	1	33841733	33844618	GO:0007165	signal transduction	Rab7	Rab subfamily motif 1 (RabSF1)
MELO3C024246	1	33841733	33844618	GO:0007165	signal transduction	Rab7	Rab subfamily motif 2 (RabSF2)
MELO3C024246	1	33841733	33844618	GO:0007165	signal transduction	Rab7	Rab subfamily motif 3 (RabSF3)
MELO3C024246	1	33841733	33844618	GO:0007165	signal transduction	Rab7	Rab subfamily motif 4 (RabSF4)
MELO3C024246	1	33841733	33844618	GO:0007165	signal transduction	Rab7	Switch II region
MELO3C024246	1	33841733	33844618	GO:0007165	signal transduction	Rab7	Switch I region
MELO3C024246	1	33841733	33844618	GO:0006913	nucleocytoplasmic transport	Rab7	G1 box
MELO3C024246	1	33841733	33844618	GO:0006913	nucleocytoplasmic transport	Rab7	G2 box
MELO3C024246	1	33841733	33844618	GO:0006913	nucleocytoplasmic transport	Rab7	G3 box
MELO3C024246	1	33841733	33844618	GO:0006913	nucleocytoplasmic transport	Rab7	G4 box
MELO3C024246	1	33841733	33844618	GO:0006913	nucleocytoplasmic transport	Rab7	G5 box
MELO3C024246	1	33841733	33844618	GO:0006913	nucleocytoplasmic transport	Rab7	GDI interaction site
MELO3C024246	1	33841733	33844618	GO:0006913	nucleocytoplasmic transport	Rab7	GTP/Mg2+ binding site
MELO3C024246	1	33841733	33844618	GO:0006913	nucleocytoplasmic transport	Rab7	putative effector interaction site
MELO3C024246	1	33841733	33844618	GO:0006913	nucleocytoplasmic transport	Rab7	putative GEF interaction site
MELO3C024246	1	33841733	33844618	GO:0006913	nucleocytoplasmic transport	Rab7	Rab family motif 1 (RabF1)
MELO3C024246	1	33841733	33844618	GO:0006913	nucleocytoplasmic transport	Rab7	Rab family motif 2 (RabF2)
MELO3C024246	1	33841733	33844618	GO:0006913	nucleocytoplasmic transport	Rab7	Rab family motif 3 (RabF3)
MELO3C024246	1	33841733	33844618	GO:0006913	nucleocytoplasmic transport	Rab7	Rab family motif 4 (RabF4)
MELO3C024246	1	33841733	33844618	GO:0006913	nucleocytoplasmic transport	Rab7	Rab family motif 5 (RabF5)
MELO3C024246	1	33841733	33844618	GO:0006913	nucleocytoplasmic transport	Rab7	Rab subfamily motif 1 (RabSF1)
MELO3C024246	1	33841733	33844618	GO:0006913	nucleocytoplasmic transport	Rab7	Rab subfamily motif 2 (RabSF2)
MELO3C024246	1	33841733	33844618	GO:0006913	nucleocytoplasmic transport	Rab7	Rab subfamily motif 3 (RabSF3)
MELO3C024246	1	33841733	33844618	GO:0006913	nucleocytoplasmic transport	Rab7	Rab subfamily motif 4 (RabSF4)
MELO3C024246	1	33841733	33844618	GO:0006913	nucleocytoplasmic transport	Rab7	Switch II region
MELO3C024246	1	33841733	33844618	GO:0006913	nucleocytoplasmic transport	Rab7	Switch I region
MELO3C024246	1	33841733	33844618	GO:0015031	protein transport	Rab7	G1 box
MELO3C024246	1	33841733	33844618	GO:0015031	protein transport	Rab7	G2 box
MELO3C024246	1	33841733	33844618	GO:0015031	protein transport	Rab7	G3 box
MELO3C024246	1	33841733	33844618	GO:0015031	protein transport	Rab7	G4 box
MELO3C024246	1	33841733	33844618	GO:0015031	protein transport	Rab7	G5 box
MELO3C024246	1	33841733	33844618	GO:0015031	protein transport	Rab7	GDI interaction site
MELO3C024246	1	33841733	33844618	GO:0015031	protein transport	Rab7	GTP/Mg2+ binding site
MELO3C024246	1	33841733	33844618	GO:0015031	protein transport	Rab7	putative effector interaction site
MELO3C024246	1	33841733	33844618	GO:0015031	protein transport	Rab7	putative GEF interaction site
MELO3C024246	1	33841733	33844618	GO:0015031	protein transport	Rab7	Rab family motif 1 (RabF1)
MELO3C024246	1	33841733	33844618	GO:0015031	protein transport	Rab7	Rab family motif 2 (RabF2)
MELO3C024246	1	33841733	33844618	GO:0015031	protein transport	Rab7	Rab family motif 3 (RabF3)
MELO3C024246	1	33841733	33844618	GO:0015031	protein transport	Rab7	Rab family motif 4 (RabF4)
MELO3C024246	1	33841733	33844618	GO:0015031	protein transport	Rab7	Rab family motif 5 (RabF5)
MELO3C024246	1	33841733	33844618	GO:0015031	protein transport	Rab7	Rab subfamily motif 1 (RabSF1)
MELO3C024246	1	33841733	33844618	GO:0015031	protein transport	Rab7	Rab subfamily motif 2 (RabSF2)
MELO3C024246	1	33841733	33844618	GO:0015031	protein transport	Rab7	Rab subfamily motif 3 (RabSF3)
MELO3C024246	1	33841733	33844618	GO:0015031	protein transport	Rab7	Rab subfamily motif 4 (RabSF4)
MELO3C024246	1	33841733	33844618	GO:0015031	protein transport	Rab7	Switch II region
MELO3C024246	1	33841733	33844618	GO:0015031	protein transport	Rab7	Switch I region
MELO3C024246	1	33841733	33844618	GO:0007264	small GTPase mediated signal transduction	Rab7	G1 box
MELO3C024246	1	33841733	33844618	GO:0007264	small GTPase mediated signal transduction	Rab7	G2 box
MELO3C024246	1	33841733	33844618	GO:0007264	small GTPase mediated signal transduction	Rab7	G3 box
MELO3C024246	1	33841733	33844618	GO:0007264	small GTPase mediated signal transduction	Rab7	G4 box
MELO3C024246	1	33841733	33844618	GO:0007264	small GTPase mediated signal transduction	Rab7	G5 box
MELO3C024246	1	33841733	33844618	GO:0007264	small GTPase mediated signal transduction	Rab7	GDI interaction site
MELO3C024246	1	33841733	33844618	GO:0007264	small GTPase mediated signal transduction	Rab7	GTP/Mg2+ binding site
MELO3C024246	1	33841733	33844618	GO:0007264	small GTPase mediated signal transduction	Rab7	putative effector interaction site
MELO3C024246	1	33841733	33844618	GO:0007264	small GTPase mediated signal transduction	Rab7	putative GEF interaction site
MELO3C024246	1	33841733	33844618	GO:0007264	small GTPase mediated signal transduction	Rab7	Rab family motif 1 (RabF1)
MELO3C024246	1	33841733	33844618	GO:0007264	small GTPase mediated signal transduction	Rab7	Rab family motif 2 (RabF2)
MELO3C024246	1	33841733	33844618	GO:0007264	small GTPase mediated signal transduction	Rab7	Rab family motif 3 (RabF3)
MELO3C024246	1	33841733	33844618	GO:0007264	small GTPase mediated signal transduction	Rab7	Rab family motif 4 (RabF4)
MELO3C024246	1	33841733	33844618	GO:0007264	small GTPase mediated signal transduction	Rab7	Rab family motif 5 (RabF5)
MELO3C024246	1	33841733	33844618	GO:0007264	small GTPase mediated signal transduction	Rab7	Rab subfamily motif 1 (RabSF1)
MELO3C024246	1	33841733	33844618	GO:0007264	small GTPase mediated signal transduction	Rab7	Rab subfamily motif 2 (RabSF2)
MELO3C024246	1	33841733	33844618	GO:0007264	small GTPase mediated signal transduction	Rab7	Rab subfamily motif 3 (RabSF3)
MELO3C024246	1	33841733	33844618	GO:0007264	small GTPase mediated signal transduction	Rab7	Rab subfamily motif 4 (RabSF4)
MELO3C024246	1	33841733	33844618	GO:0007264	small GTPase mediated signal transduction	Rab7	Switch II region
MELO3C024246	1	33841733	33844618	GO:0007264	small GTPase mediated signal transduction	Rab7	Switch I region
MELO3C024246	1	33841733	33844618	GO:0005525	GTP binding	Rab7	G1 box
MELO3C024246	1	33841733	33844618	GO:0005525	GTP binding	Rab7	G2 box
MELO3C024246	1	33841733	33844618	GO:0005525	GTP binding	Rab7	G3 box
MELO3C024246	1	33841733	33844618	GO:0005525	GTP binding	Rab7	G4 box
MELO3C024246	1	33841733	33844618	GO:0005525	GTP binding	Rab7	G5 box
MELO3C024246	1	33841733	33844618	GO:0005525	GTP binding	Rab7	GDI interaction site
MELO3C024246	1	33841733	33844618	GO:0005525	GTP binding	Rab7	GTP/Mg2+ binding site
MELO3C024246	1	33841733	33844618	GO:0005525	GTP binding	Rab7	putative effector interaction site
MELO3C024246	1	33841733	33844618	GO:0005525	GTP binding	Rab7	putative GEF interaction site
MELO3C024246	1	33841733	33844618	GO:0005525	GTP binding	Rab7	Rab family motif 1 (RabF1)
MELO3C024246	1	33841733	33844618	GO:0005525	GTP binding	Rab7	Rab family motif 2 (RabF2)
MELO3C024246	1	33841733	33844618	GO:0005525	GTP binding	Rab7	Rab family motif 3 (RabF3)
MELO3C024246	1	33841733	33844618	GO:0005525	GTP binding	Rab7	Rab family motif 4 (RabF4)
MELO3C024246	1	33841733	33844618	GO:0005525	GTP binding	Rab7	Rab family motif 5 (RabF5)
MELO3C024246	1	33841733	33844618	GO:0005525	GTP binding	Rab7	Rab subfamily motif 1 (RabSF1)
MELO3C024246	1	33841733	33844618	GO:0005525	GTP binding	Rab7	Rab subfamily motif 2 (RabSF2)
MELO3C024246	1	33841733	33844618	GO:0005525	GTP binding	Rab7	Rab subfamily motif 3 (RabSF3)
MELO3C024246	1	33841733	33844618	GO:0005525	GTP binding	Rab7	Rab subfamily motif 4 (RabSF4)
MELO3C024246	1	33841733	33844618	GO:0005525	GTP binding	Rab7	Switch II region
MELO3C024246	1	33841733	33844618	GO:0005525	GTP binding	Rab7	Switch I region
MELO3C024246	1	33841733	33844618	GO:0003924	GTPase activity	Rab7	G1 box
MELO3C024246	1	33841733	33844618	GO:0003924	GTPase activity	Rab7	G2 box
MELO3C024246	1	33841733	33844618	GO:0003924	GTPase activity	Rab7	G3 box
MELO3C024246	1	33841733	33844618	GO:0003924	GTPase activity	Rab7	G4 box
MELO3C024246	1	33841733	33844618	GO:0003924	GTPase activity	Rab7	G5 box
MELO3C024246	1	33841733	33844618	GO:0003924	GTPase activity	Rab7	GDI interaction site
MELO3C024246	1	33841733	33844618	GO:0003924	GTPase activity	Rab7	GTP/Mg2+ binding site
MELO3C024246	1	33841733	33844618	GO:0003924	GTPase activity	Rab7	putative effector interaction site
MELO3C024246	1	33841733	33844618	GO:0003924	GTPase activity	Rab7	putative GEF interaction site
MELO3C024246	1	33841733	33844618	GO:0003924	GTPase activity	Rab7	Rab family motif 1 (RabF1)
MELO3C024246	1	33841733	33844618	GO:0003924	GTPase activity	Rab7	Rab family motif 2 (RabF2)
MELO3C024246	1	33841733	33844618	GO:0003924	GTPase activity	Rab7	Rab family motif 3 (RabF3)
MELO3C024246	1	33841733	33844618	GO:0003924	GTPase activity	Rab7	Rab family motif 4 (RabF4)
MELO3C024246	1	33841733	33844618	GO:0003924	GTPase activity	Rab7	Rab family motif 5 (RabF5)
MELO3C024246	1	33841733	33844618	GO:0003924	GTPase activity	Rab7	Rab subfamily motif 1 (RabSF1)
MELO3C024246	1	33841733	33844618	GO:0003924	GTPase activity	Rab7	Rab subfamily motif 2 (RabSF2)
MELO3C024246	1	33841733	33844618	GO:0003924	GTPase activity	Rab7	Rab subfamily motif 3 (RabSF3)
MELO3C024246	1	33841733	33844618	GO:0003924	GTPase activity	Rab7	Rab subfamily motif 4 (RabSF4)
MELO3C024246	1	33841733	33844618	GO:0003924	GTPase activity	Rab7	Switch II region
MELO3C024246	1	33841733	33844618	GO:0003924	GTPase activity	Rab7	Switch I region
MELO3C024246	1	33841733	33844618	GO:0015031	protein transport	Rab7	G1 box
MELO3C024246	1	33841733	33844618	GO:0015031	protein transport	Rab7	G2 box
MELO3C024246	1	33841733	33844618	GO:0015031	protein transport	Rab7	G3 box
MELO3C024246	1	33841733	33844618	GO:0015031	protein transport	Rab7	G4 box
MELO3C024246	1	33841733	33844618	GO:0015031	protein transport	Rab7	G5 box
MELO3C024246	1	33841733	33844618	GO:0015031	protein transport	Rab7	GDI interaction site
MELO3C024246	1	33841733	33844618	GO:0015031	protein transport	Rab7	GTP/Mg2+ binding site
MELO3C024246	1	33841733	33844618	GO:0015031	protein transport	Rab7	putative effector interaction site
MELO3C024246	1	33841733	33844618	GO:0015031	protein transport	Rab7	putative GEF interaction site
MELO3C024246	1	33841733	33844618	GO:0015031	protein transport	Rab7	Rab family motif 1 (RabF1)
MELO3C024246	1	33841733	33844618	GO:0015031	protein transport	Rab7	Rab family motif 2 (RabF2)
MELO3C024246	1	33841733	33844618	GO:0015031	protein transport	Rab7	Rab family motif 3 (RabF3)
MELO3C024246	1	33841733	33844618	GO:0015031	protein transport	Rab7	Rab family motif 4 (RabF4)
MELO3C024246	1	33841733	33844618	GO:0015031	protein transport	Rab7	Rab family motif 5 (RabF5)
MELO3C024246	1	33841733	33844618	GO:0015031	protein transport	Rab7	Rab subfamily motif 1 (RabSF1)
MELO3C024246	1	33841733	33844618	GO:0015031	protein transport	Rab7	Rab subfamily motif 2 (RabSF2)
MELO3C024246	1	33841733	33844618	GO:0015031	protein transport	Rab7	Rab subfamily motif 3 (RabSF3)
MELO3C024246	1	33841733	33844618	GO:0015031	protein transport	Rab7	Rab subfamily motif 4 (RabSF4)
MELO3C024246	1	33841733	33844618	GO:0015031	protein transport	Rab7	Switch II region
MELO3C024246	1	33841733	33844618	GO:0015031	protein transport	Rab7	Switch I region
MELO3C024246	1	33841733	33844618	GO:0007165	signal transduction	Rab7	G1 box
MELO3C024246	1	33841733	33844618	GO:0007165	signal transduction	Rab7	G2 box
MELO3C024246	1	33841733	33844618	GO:0007165	signal transduction	Rab7	G3 box
MELO3C024246	1	33841733	33844618	GO:0007165	signal transduction	Rab7	G4 box
MELO3C024246	1	33841733	33844618	GO:0007165	signal transduction	Rab7	G5 box
MELO3C024246	1	33841733	33844618	GO:0007165	signal transduction	Rab7	GDI interaction site
MELO3C024246	1	33841733	33844618	GO:0007165	signal transduction	Rab7	GTP/Mg2+ binding site
MELO3C024246	1	33841733	33844618	GO:0007165	signal transduction	Rab7	putative effector interaction site
MELO3C024246	1	33841733	33844618	GO:0007165	signal transduction	Rab7	putative GEF interaction site
MELO3C024246	1	33841733	33844618	GO:0007165	signal transduction	Rab7	Rab family motif 1 (RabF1)
MELO3C024246	1	33841733	33844618	GO:0007165	signal transduction	Rab7	Rab family motif 2 (RabF2)
MELO3C024246	1	33841733	33844618	GO:0007165	signal transduction	Rab7	Rab family motif 3 (RabF3)
MELO3C024246	1	33841733	33844618	GO:0007165	signal transduction	Rab7	Rab family motif 4 (RabF4)
MELO3C024246	1	33841733	33844618	GO:0007165	signal transduction	Rab7	Rab family motif 5 (RabF5)
MELO3C024246	1	33841733	33844618	GO:0007165	signal transduction	Rab7	Rab subfamily motif 1 (RabSF1)
MELO3C024246	1	33841733	33844618	GO:0007165	signal transduction	Rab7	Rab subfamily motif 2 (RabSF2)
MELO3C024246	1	33841733	33844618	GO:0007165	signal transduction	Rab7	Rab subfamily motif 3 (RabSF3)
MELO3C024246	1	33841733	33844618	GO:0007165	signal transduction	Rab7	Rab subfamily motif 4 (RabSF4)
MELO3C024246	1	33841733	33844618	GO:0007165	signal transduction	Rab7	Switch II region
MELO3C024246	1	33841733	33844618	GO:0007165	signal transduction	Rab7	Switch I region
MELO3C024246	1	33841733	33844618	GO:0007165	signal transduction	Rab7	G1 box
MELO3C024246	1	33841733	33844618	GO:0007165	signal transduction	Rab7	G2 box
MELO3C024246	1	33841733	33844618	GO:0007165	signal transduction	Rab7	G3 box
MELO3C024246	1	33841733	33844618	GO:0007165	signal transduction	Rab7	G4 box
MELO3C024246	1	33841733	33844618	GO:0007165	signal transduction	Rab7	G5 box
MELO3C024246	1	33841733	33844618	GO:0007165	signal transduction	Rab7	GDI interaction site
MELO3C024246	1	33841733	33844618	GO:0007165	signal transduction	Rab7	GTP/Mg2+ binding site
MELO3C024246	1	33841733	33844618	GO:0007165	signal transduction	Rab7	putative effector interaction site
MELO3C024246	1	33841733	33844618	GO:0007165	signal transduction	Rab7	putative GEF interaction site
MELO3C024246	1	33841733	33844618	GO:0007165	signal transduction	Rab7	Rab family motif 1 (RabF1)
MELO3C024246	1	33841733	33844618	GO:0007165	signal transduction	Rab7	Rab family motif 2 (RabF2)
MELO3C024246	1	33841733	33844618	GO:0007165	signal transduction	Rab7	Rab family motif 3 (RabF3)
MELO3C024246	1	33841733	33844618	GO:0007165	signal transduction	Rab7	Rab family motif 4 (RabF4)
MELO3C024246	1	33841733	33844618	GO:0007165	signal transduction	Rab7	Rab family motif 5 (RabF5)
MELO3C024246	1	33841733	33844618	GO:0007165	signal transduction	Rab7	Rab subfamily motif 1 (RabSF1)
MELO3C024246	1	33841733	33844618	GO:0007165	signal transduction	Rab7	Rab subfamily motif 2 (RabSF2)
MELO3C024246	1	33841733	33844618	GO:0007165	signal transduction	Rab7	Rab subfamily motif 3 (RabSF3)
MELO3C024246	1	33841733	33844618	GO:0007165	signal transduction	Rab7	Rab subfamily motif 4 (RabSF4)
MELO3C024246	1	33841733	33844618	GO:0007165	signal transduction	Rab7	Switch II region
MELO3C024246	1	33841733	33844618	GO:0007165	signal transduction	Rab7	Switch I region
MELO3C024246	1	33841733	33844618	GO:0005622	intracellular	Rab7	G1 box
MELO3C024246	1	33841733	33844618	GO:0005622	intracellular	Rab7	G2 box
MELO3C024246	1	33841733	33844618	GO:0005622	intracellular	Rab7	G3 box
MELO3C024246	1	33841733	33844618	GO:0005622	intracellular	Rab7	G4 box
MELO3C024246	1	33841733	33844618	GO:0005622	intracellular	Rab7	G5 box
MELO3C024246	1	33841733	33844618	GO:0005622	intracellular	Rab7	GDI interaction site
MELO3C024246	1	33841733	33844618	GO:0005622	intracellular	Rab7	GTP/Mg2+ binding site
MELO3C024246	1	33841733	33844618	GO:0005622	intracellular	Rab7	putative effector interaction site
MELO3C024246	1	33841733	33844618	GO:0005622	intracellular	Rab7	putative GEF interaction site
MELO3C024246	1	33841733	33844618	GO:0005622	intracellular	Rab7	Rab family motif 1 (RabF1)
MELO3C024246	1	33841733	33844618	GO:0005622	intracellular	Rab7	Rab family motif 2 (RabF2)
MELO3C024246	1	33841733	33844618	GO:0005622	intracellular	Rab7	Rab family motif 3 (RabF3)
MELO3C024246	1	33841733	33844618	GO:0005622	intracellular	Rab7	Rab family motif 4 (RabF4)
MELO3C024246	1	33841733	33844618	GO:0005622	intracellular	Rab7	Rab family motif 5 (RabF5)
MELO3C024246	1	33841733	33844618	GO:0005622	intracellular	Rab7	Rab subfamily motif 1 (RabSF1)
MELO3C024246	1	33841733	33844618	GO:0005622	intracellular	Rab7	Rab subfamily motif 2 (RabSF2)
MELO3C024246	1	33841733	33844618	GO:0005622	intracellular	Rab7	Rab subfamily motif 3 (RabSF3)
MELO3C024246	1	33841733	33844618	GO:0005622	intracellular	Rab7	Rab subfamily motif 4 (RabSF4)
MELO3C024246	1	33841733	33844618	GO:0005622	intracellular	Rab7	Switch II region
MELO3C024246	1	33841733	33844618	GO:0005622	intracellular	Rab7	Switch I region
MELO3C024246	1	33841733	33844618	GO:0005525	GTP binding	Rab7	G1 box
MELO3C024246	1	33841733	33844618	GO:0005525	GTP binding	Rab7	G2 box
MELO3C024246	1	33841733	33844618	GO:0005525	GTP binding	Rab7	G3 box
MELO3C024246	1	33841733	33844618	GO:0005525	GTP binding	Rab7	G4 box
MELO3C024246	1	33841733	33844618	GO:0005525	GTP binding	Rab7	G5 box
MELO3C024246	1	33841733	33844618	GO:0005525	GTP binding	Rab7	GDI interaction site
MELO3C024246	1	33841733	33844618	GO:0005525	GTP binding	Rab7	GTP/Mg2+ binding site
MELO3C024246	1	33841733	33844618	GO:0005525	GTP binding	Rab7	putative effector interaction site
MELO3C024246	1	33841733	33844618	GO:0005525	GTP binding	Rab7	putative GEF interaction site
MELO3C024246	1	33841733	33844618	GO:0005525	GTP binding	Rab7	Rab family motif 1 (RabF1)
MELO3C024246	1	33841733	33844618	GO:0005525	GTP binding	Rab7	Rab family motif 2 (RabF2)
MELO3C024246	1	33841733	33844618	GO:0005525	GTP binding	Rab7	Rab family motif 3 (RabF3)
MELO3C024246	1	33841733	33844618	GO:0005525	GTP binding	Rab7	Rab family motif 4 (RabF4)
MELO3C024246	1	33841733	33844618	GO:0005525	GTP binding	Rab7	Rab family motif 5 (RabF5)
MELO3C024246	1	33841733	33844618	GO:0005525	GTP binding	Rab7	Rab subfamily motif 1 (RabSF1)
MELO3C024246	1	33841733	33844618	GO:0005525	GTP binding	Rab7	Rab subfamily motif 2 (RabSF2)
MELO3C024246	1	33841733	33844618	GO:0005525	GTP binding	Rab7	Rab subfamily motif 3 (RabSF3)
MELO3C024246	1	33841733	33844618	GO:0005525	GTP binding	Rab7	Rab subfamily motif 4 (RabSF4)
MELO3C024246	1	33841733	33844618	GO:0005525	GTP binding	Rab7	Switch II region
MELO3C024246	1	33841733	33844618	GO:0005525	GTP binding	Rab7	Switch I region
MELO3C024246	1	33841733	33844618	GO:0006886	intracellular protein transport	Rab7	G1 box
MELO3C024246	1	33841733	33844618	GO:0006886	intracellular protein transport	Rab7	G2 box
MELO3C024246	1	33841733	33844618	GO:0006886	intracellular protein transport	Rab7	G3 box
MELO3C024246	1	33841733	33844618	GO:0006886	intracellular protein transport	Rab7	G4 box
MELO3C024246	1	33841733	33844618	GO:0006886	intracellular protein transport	Rab7	G5 box
MELO3C024246	1	33841733	33844618	GO:0006886	intracellular protein transport	Rab7	GDI interaction site
MELO3C024246	1	33841733	33844618	GO:0006886	intracellular protein transport	Rab7	GTP/Mg2+ binding site
MELO3C024246	1	33841733	33844618	GO:0006886	intracellular protein transport	Rab7	putative effector interaction site
MELO3C024246	1	33841733	33844618	GO:0006886	intracellular protein transport	Rab7	putative GEF interaction site
MELO3C024246	1	33841733	33844618	GO:0006886	intracellular protein transport	Rab7	Rab family motif 1 (RabF1)
MELO3C024246	1	33841733	33844618	GO:0006886	intracellular protein transport	Rab7	Rab family motif 2 (RabF2)
MELO3C024246	1	33841733	33844618	GO:0006886	intracellular protein transport	Rab7	Rab family motif 3 (RabF3)
MELO3C024246	1	33841733	33844618	GO:0006886	intracellular protein transport	Rab7	Rab family motif 4 (RabF4)
MELO3C024246	1	33841733	33844618	GO:0006886	intracellular protein transport	Rab7	Rab family motif 5 (RabF5)
MELO3C024246	1	33841733	33844618	GO:0006886	intracellular protein transport	Rab7	Rab subfamily motif 1 (RabSF1)
MELO3C024246	1	33841733	33844618	GO:0006886	intracellular protein transport	Rab7	Rab subfamily motif 2 (RabSF2)
MELO3C024246	1	33841733	33844618	GO:0006886	intracellular protein transport	Rab7	Rab subfamily motif 3 (RabSF3)
MELO3C024246	1	33841733	33844618	GO:0006886	intracellular protein transport	Rab7	Rab subfamily motif 4 (RabSF4)
MELO3C024246	1	33841733	33844618	GO:0006886	intracellular protein transport	Rab7	Switch II region
MELO3C024246	1	33841733	33844618	GO:0006886	intracellular protein transport	Rab7	Switch I region
MELO3C024246	1	33841733	33844618	GO:0006886	intracellular protein transport	Rab7	G1 box
MELO3C024246	1	33841733	33844618	GO:0006886	intracellular protein transport	Rab7	G2 box
MELO3C024246	1	33841733	33844618	GO:0006886	intracellular protein transport	Rab7	G3 box
MELO3C024246	1	33841733	33844618	GO:0006886	intracellular protein transport	Rab7	G4 box
MELO3C024246	1	33841733	33844618	GO:0006886	intracellular protein transport	Rab7	G5 box
MELO3C024246	1	33841733	33844618	GO:0006886	intracellular protein transport	Rab7	GDI interaction site
MELO3C024246	1	33841733	33844618	GO:0006886	intracellular protein transport	Rab7	GTP/Mg2+ binding site
MELO3C024246	1	33841733	33844618	GO:0006886	intracellular protein transport	Rab7	putative effector interaction site
MELO3C024246	1	33841733	33844618	GO:0006886	intracellular protein transport	Rab7	putative GEF interaction site
MELO3C024246	1	33841733	33844618	GO:0006886	intracellular protein transport	Rab7	Rab family motif 1 (RabF1)
MELO3C024246	1	33841733	33844618	GO:0006886	intracellular protein transport	Rab7	Rab family motif 2 (RabF2)
MELO3C024246	1	33841733	33844618	GO:0006886	intracellular protein transport	Rab7	Rab family motif 3 (RabF3)
MELO3C024246	1	33841733	33844618	GO:0006886	intracellular protein transport	Rab7	Rab family motif 4 (RabF4)
MELO3C024246	1	33841733	33844618	GO:0006886	intracellular protein transport	Rab7	Rab family motif 5 (RabF5)
MELO3C024246	1	33841733	33844618	GO:0006886	intracellular protein transport	Rab7	Rab subfamily motif 1 (RabSF1)
MELO3C024246	1	33841733	33844618	GO:0006886	intracellular protein transport	Rab7	Rab subfamily motif 2 (RabSF2)
MELO3C024246	1	33841733	33844618	GO:0006886	intracellular protein transport	Rab7	Rab subfamily motif 3 (RabSF3)
MELO3C024246	1	33841733	33844618	GO:0006886	intracellular protein transport	Rab7	Rab subfamily motif 4 (RabSF4)
MELO3C024246	1	33841733	33844618	GO:0006886	intracellular protein transport	Rab7	Switch II region
MELO3C024246	1	33841733	33844618	GO:0006886	intracellular protein transport	Rab7	Switch I region
MELO3C024246	1	33841733	33844618	GO:0005622	intracellular	Rab7	G1 box
MELO3C024246	1	33841733	33844618	GO:0005622	intracellular	Rab7	G2 box
MELO3C024246	1	33841733	33844618	GO:0005622	intracellular	Rab7	G3 box
MELO3C024246	1	33841733	33844618	GO:0005622	intracellular	Rab7	G4 box
MELO3C024246	1	33841733	33844618	GO:0005622	intracellular	Rab7	G5 box
MELO3C024246	1	33841733	33844618	GO:0005622	intracellular	Rab7	GDI interaction site
MELO3C024246	1	33841733	33844618	GO:0005622	intracellular	Rab7	GTP/Mg2+ binding site
MELO3C024246	1	33841733	33844618	GO:0005622	intracellular	Rab7	putative effector interaction site
MELO3C024246	1	33841733	33844618	GO:0005622	intracellular	Rab7	putative GEF interaction site
MELO3C024246	1	33841733	33844618	GO:0005622	intracellular	Rab7	Rab family motif 1 (RabF1)
MELO3C024246	1	33841733	33844618	GO:0005622	intracellular	Rab7	Rab family motif 2 (RabF2)
MELO3C024246	1	33841733	33844618	GO:0005622	intracellular	Rab7	Rab family motif 3 (RabF3)
MELO3C024246	1	33841733	33844618	GO:0005622	intracellular	Rab7	Rab family motif 4 (RabF4)
MELO3C024246	1	33841733	33844618	GO:0005622	intracellular	Rab7	Rab family motif 5 (RabF5)
MELO3C024246	1	33841733	33844618	GO:0005622	intracellular	Rab7	Rab subfamily motif 1 (RabSF1)
MELO3C024246	1	33841733	33844618	GO:0005622	intracellular	Rab7	Rab subfamily motif 2 (RabSF2)
MELO3C024246	1	33841733	33844618	GO:0005622	intracellular	Rab7	Rab subfamily motif 3 (RabSF3)
MELO3C024246	1	33841733	33844618	GO:0005622	intracellular	Rab7	Rab subfamily motif 4 (RabSF4)
MELO3C024246	1	33841733	33844618	GO:0005622	intracellular	Rab7	Switch II region
MELO3C024246	1	33841733	33844618	GO:0005622	intracellular	Rab7	Switch I region
MELO3C024246	1	33841733	33844618	GO:0007264	small GTPase mediated signal transduction	Rab7	G1 box
MELO3C024246	1	33841733	33844618	GO:0007264	small GTPase mediated signal transduction	Rab7	G2 box
MELO3C024246	1	33841733	33844618	GO:0007264	small GTPase mediated signal transduction	Rab7	G3 box
MELO3C024246	1	33841733	33844618	GO:0007264	small GTPase mediated signal transduction	Rab7	G4 box
MELO3C024246	1	33841733	33844618	GO:0007264	small GTPase mediated signal transduction	Rab7	G5 box
MELO3C024246	1	33841733	33844618	GO:0007264	small GTPase mediated signal transduction	Rab7	GDI interaction site
MELO3C024246	1	33841733	33844618	GO:0007264	small GTPase mediated signal transduction	Rab7	GTP/Mg2+ binding site
MELO3C024246	1	33841733	33844618	GO:0007264	small GTPase mediated signal transduction	Rab7	putative effector interaction site
MELO3C024246	1	33841733	33844618	GO:0007264	small GTPase mediated signal transduction	Rab7	putative GEF interaction site
MELO3C024246	1	33841733	33844618	GO:0007264	small GTPase mediated signal transduction	Rab7	Rab family motif 1 (RabF1)
MELO3C024246	1	33841733	33844618	GO:0007264	small GTPase mediated signal transduction	Rab7	Rab family motif 2 (RabF2)
MELO3C024246	1	33841733	33844618	GO:0007264	small GTPase mediated signal transduction	Rab7	Rab family motif 3 (RabF3)
MELO3C024246	1	33841733	33844618	GO:0007264	small GTPase mediated signal transduction	Rab7	Rab family motif 4 (RabF4)
MELO3C024246	1	33841733	33844618	GO:0007264	small GTPase mediated signal transduction	Rab7	Rab family motif 5 (RabF5)
MELO3C024246	1	33841733	33844618	GO:0007264	small GTPase mediated signal transduction	Rab7	Rab subfamily motif 1 (RabSF1)
MELO3C024246	1	33841733	33844618	GO:0007264	small GTPase mediated signal transduction	Rab7	Rab subfamily motif 2 (RabSF2)
MELO3C024246	1	33841733	33844618	GO:0007264	small GTPase mediated signal transduction	Rab7	Rab subfamily motif 3 (RabSF3)
MELO3C024246	1	33841733	33844618	GO:0007264	small GTPase mediated signal transduction	Rab7	Rab subfamily motif 4 (RabSF4)
MELO3C024246	1	33841733	33844618	GO:0007264	small GTPase mediated signal transduction	Rab7	Switch II region
MELO3C024246	1	33841733	33844618	GO:0007264	small GTPase mediated signal transduction	Rab7	Switch I region
MELO3C024246	1	33841733	33844618	GO:0003924	GTPase activity	Rab7	G1 box
MELO3C024246	1	33841733	33844618	GO:0003924	GTPase activity	Rab7	G2 box
MELO3C024246	1	33841733	33844618	GO:0003924	GTPase activity	Rab7	G3 box
MELO3C024246	1	33841733	33844618	GO:0003924	GTPase activity	Rab7	G4 box
MELO3C024246	1	33841733	33844618	GO:0003924	GTPase activity	Rab7	G5 box
MELO3C024246	1	33841733	33844618	GO:0003924	GTPase activity	Rab7	GDI interaction site
MELO3C024246	1	33841733	33844618	GO:0003924	GTPase activity	Rab7	GTP/Mg2+ binding site
MELO3C024246	1	33841733	33844618	GO:0003924	GTPase activity	Rab7	putative effector interaction site
MELO3C024246	1	33841733	33844618	GO:0003924	GTPase activity	Rab7	putative GEF interaction site
MELO3C024246	1	33841733	33844618	GO:0003924	GTPase activity	Rab7	Rab family motif 1 (RabF1)
MELO3C024246	1	33841733	33844618	GO:0003924	GTPase activity	Rab7	Rab family motif 2 (RabF2)
MELO3C024246	1	33841733	33844618	GO:0003924	GTPase activity	Rab7	Rab family motif 3 (RabF3)
MELO3C024246	1	33841733	33844618	GO:0003924	GTPase activity	Rab7	Rab family motif 4 (RabF4)
MELO3C024246	1	33841733	33844618	GO:0003924	GTPase activity	Rab7	Rab family motif 5 (RabF5)
MELO3C024246	1	33841733	33844618	GO:0003924	GTPase activity	Rab7	Rab subfamily motif 1 (RabSF1)
MELO3C024246	1	33841733	33844618	GO:0003924	GTPase activity	Rab7	Rab subfamily motif 2 (RabSF2)
MELO3C024246	1	33841733	33844618	GO:0003924	GTPase activity	Rab7	Rab subfamily motif 3 (RabSF3)
MELO3C024246	1	33841733	33844618	GO:0003924	GTPase activity	Rab7	Rab subfamily motif 4 (RabSF4)
MELO3C024246	1	33841733	33844618	GO:0003924	GTPase activity	Rab7	Switch II region
MELO3C024246	1	33841733	33844618	GO:0003924	GTPase activity	Rab7	Switch I region
MELO3C024246	1	33841733	33844618	GO:0005515	protein binding	Rab7	G1 box
MELO3C024246	1	33841733	33844618	GO:0005515	protein binding	Rab7	G2 box
MELO3C024246	1	33841733	33844618	GO:0005515	protein binding	Rab7	G3 box
MELO3C024246	1	33841733	33844618	GO:0005515	protein binding	Rab7	G4 box
MELO3C024246	1	33841733	33844618	GO:0005515	protein binding	Rab7	G5 box
MELO3C024246	1	33841733	33844618	GO:0005515	protein binding	Rab7	GDI interaction site
MELO3C024246	1	33841733	33844618	GO:0005515	protein binding	Rab7	GTP/Mg2+ binding site
MELO3C024246	1	33841733	33844618	GO:0005515	protein binding	Rab7	putative effector interaction site
MELO3C024246	1	33841733	33844618	GO:0005515	protein binding	Rab7	putative GEF interaction site
MELO3C024246	1	33841733	33844618	GO:0005515	protein binding	Rab7	Rab family motif 1 (RabF1)
MELO3C024246	1	33841733	33844618	GO:0005515	protein binding	Rab7	Rab family motif 2 (RabF2)
MELO3C024246	1	33841733	33844618	GO:0005515	protein binding	Rab7	Rab family motif 3 (RabF3)
MELO3C024246	1	33841733	33844618	GO:0005515	protein binding	Rab7	Rab family motif 4 (RabF4)
MELO3C024246	1	33841733	33844618	GO:0005515	protein binding	Rab7	Rab family motif 5 (RabF5)
MELO3C024246	1	33841733	33844618	GO:0005515	protein binding	Rab7	Rab subfamily motif 1 (RabSF1)
MELO3C024246	1	33841733	33844618	GO:0005515	protein binding	Rab7	Rab subfamily motif 2 (RabSF2)
MELO3C024246	1	33841733	33844618	GO:0005515	protein binding	Rab7	Rab subfamily motif 3 (RabSF3)
MELO3C024246	1	33841733	33844618	GO:0005515	protein binding	Rab7	Rab subfamily motif 4 (RabSF4)
MELO3C024246	1	33841733	33844618	GO:0005515	protein binding	Rab7	Switch II region
MELO3C024246	1	33841733	33844618	GO:0005515	protein binding	Rab7	Switch I region
MELO3C024246	1	33841733	33844618	GO:0006913	nucleocytoplasmic transport	Rab7	G1 box
MELO3C024246	1	33841733	33844618	GO:0006913	nucleocytoplasmic transport	Rab7	G2 box
MELO3C024246	1	33841733	33844618	GO:0006913	nucleocytoplasmic transport	Rab7	G3 box
MELO3C024246	1	33841733	33844618	GO:0006913	nucleocytoplasmic transport	Rab7	G4 box
MELO3C024246	1	33841733	33844618	GO:0006913	nucleocytoplasmic transport	Rab7	G5 box
MELO3C024246	1	33841733	33844618	GO:0006913	nucleocytoplasmic transport	Rab7	GDI interaction site
MELO3C024246	1	33841733	33844618	GO:0006913	nucleocytoplasmic transport	Rab7	GTP/Mg2+ binding site
MELO3C024246	1	33841733	33844618	GO:0006913	nucleocytoplasmic transport	Rab7	putative effector interaction site
MELO3C024246	1	33841733	33844618	GO:0006913	nucleocytoplasmic transport	Rab7	putative GEF interaction site
MELO3C024246	1	33841733	33844618	GO:0006913	nucleocytoplasmic transport	Rab7	Rab family motif 1 (RabF1)
MELO3C024246	1	33841733	33844618	GO:0006913	nucleocytoplasmic transport	Rab7	Rab family motif 2 (RabF2)
MELO3C024246	1	33841733	33844618	GO:0006913	nucleocytoplasmic transport	Rab7	Rab family motif 3 (RabF3)
MELO3C024246	1	33841733	33844618	GO:0006913	nucleocytoplasmic transport	Rab7	Rab family motif 4 (RabF4)
MELO3C024246	1	33841733	33844618	GO:0006913	nucleocytoplasmic transport	Rab7	Rab family motif 5 (RabF5)
MELO3C024246	1	33841733	33844618	GO:0006913	nucleocytoplasmic transport	Rab7	Rab subfamily motif 1 (RabSF1)
MELO3C024246	1	33841733	33844618	GO:0006913	nucleocytoplasmic transport	Rab7	Rab subfamily motif 2 (RabSF2)
MELO3C024246	1	33841733	33844618	GO:0006913	nucleocytoplasmic transport	Rab7	Rab subfamily motif 3 (RabSF3)
MELO3C024246	1	33841733	33844618	GO:0006913	nucleocytoplasmic transport	Rab7	Rab subfamily motif 4 (RabSF4)
MELO3C024246	1	33841733	33844618	GO:0006913	nucleocytoplasmic transport	Rab7	Switch II region
MELO3C024246	1	33841733	33844618	GO:0006913	nucleocytoplasmic transport	Rab7	Switch I region
MELO3C024246	1	33841733	33844618	GO:0015031	protein transport	Rab7	G1 box
MELO3C024246	1	33841733	33844618	GO:0015031	protein transport	Rab7	G2 box
MELO3C024246	1	33841733	33844618	GO:0015031	protein transport	Rab7	G3 box
MELO3C024246	1	33841733	33844618	GO:0015031	protein transport	Rab7	G4 box
MELO3C024246	1	33841733	33844618	GO:0015031	protein transport	Rab7	G5 box
MELO3C024246	1	33841733	33844618	GO:0015031	protein transport	Rab7	GDI interaction site
MELO3C024246	1	33841733	33844618	GO:0015031	protein transport	Rab7	GTP/Mg2+ binding site
MELO3C024246	1	33841733	33844618	GO:0015031	protein transport	Rab7	putative effector interaction site
MELO3C024246	1	33841733	33844618	GO:0015031	protein transport	Rab7	putative GEF interaction site
MELO3C024246	1	33841733	33844618	GO:0015031	protein transport	Rab7	Rab family motif 1 (RabF1)
MELO3C024246	1	33841733	33844618	GO:0015031	protein transport	Rab7	Rab family motif 2 (RabF2)
MELO3C024246	1	33841733	33844618	GO:0015031	protein transport	Rab7	Rab family motif 3 (RabF3)
MELO3C024246	1	33841733	33844618	GO:0015031	protein transport	Rab7	Rab family motif 4 (RabF4)
MELO3C024246	1	33841733	33844618	GO:0015031	protein transport	Rab7	Rab family motif 5 (RabF5)
MELO3C024246	1	33841733	33844618	GO:0015031	protein transport	Rab7	Rab subfamily motif 1 (RabSF1)
MELO3C024246	1	33841733	33844618	GO:0015031	protein transport	Rab7	Rab subfamily motif 2 (RabSF2)
MELO3C024246	1	33841733	33844618	GO:0015031	protein transport	Rab7	Rab subfamily motif 3 (RabSF3)
MELO3C024246	1	33841733	33844618	GO:0015031	protein transport	Rab7	Rab subfamily motif 4 (RabSF4)
MELO3C024246	1	33841733	33844618	GO:0015031	protein transport	Rab7	Switch II region
MELO3C024246	1	33841733	33844618	GO:0015031	protein transport	Rab7	Switch I region
MELO3C024246	1	33841733	33844618	GO:0007264	small GTPase mediated signal transduction	Rab7	G1 box
MELO3C024246	1	33841733	33844618	GO:0007264	small GTPase mediated signal transduction	Rab7	G2 box
MELO3C024246	1	33841733	33844618	GO:0007264	small GTPase mediated signal transduction	Rab7	G3 box
MELO3C024246	1	33841733	33844618	GO:0007264	small GTPase mediated signal transduction	Rab7	G4 box
MELO3C024246	1	33841733	33844618	GO:0007264	small GTPase mediated signal transduction	Rab7	G5 box
MELO3C024246	1	33841733	33844618	GO:0007264	small GTPase mediated signal transduction	Rab7	GDI interaction site
MELO3C024246	1	33841733	33844618	GO:0007264	small GTPase mediated signal transduction	Rab7	GTP/Mg2+ binding site
MELO3C024246	1	33841733	33844618	GO:0007264	small GTPase mediated signal transduction	Rab7	putative effector interaction site
MELO3C024246	1	33841733	33844618	GO:0007264	small GTPase mediated signal transduction	Rab7	putative GEF interaction site
MELO3C024246	1	33841733	33844618	GO:0007264	small GTPase mediated signal transduction	Rab7	Rab family motif 1 (RabF1)
MELO3C024246	1	33841733	33844618	GO:0007264	small GTPase mediated signal transduction	Rab7	Rab family motif 2 (RabF2)
MELO3C024246	1	33841733	33844618	GO:0007264	small GTPase mediated signal transduction	Rab7	Rab family motif 3 (RabF3)
MELO3C024246	1	33841733	33844618	GO:0007264	small GTPase mediated signal transduction	Rab7	Rab family motif 4 (RabF4)
MELO3C024246	1	33841733	33844618	GO:0007264	small GTPase mediated signal transduction	Rab7	Rab family motif 5 (RabF5)
MELO3C024246	1	33841733	33844618	GO:0007264	small GTPase mediated signal transduction	Rab7	Rab subfamily motif 1 (RabSF1)
MELO3C024246	1	33841733	33844618	GO:0007264	small GTPase mediated signal transduction	Rab7	Rab subfamily motif 2 (RabSF2)
MELO3C024246	1	33841733	33844618	GO:0007264	small GTPase mediated signal transduction	Rab7	Rab subfamily motif 3 (RabSF3)
MELO3C024246	1	33841733	33844618	GO:0007264	small GTPase mediated signal transduction	Rab7	Rab subfamily motif 4 (RabSF4)
MELO3C024246	1	33841733	33844618	GO:0007264	small GTPase mediated signal transduction	Rab7	Switch II region
MELO3C024246	1	33841733	33844618	GO:0007264	small GTPase mediated signal transduction	Rab7	Switch I region
MELO3C024246	1	33841733	33844618	GO:0016787	hydrolase activity	Rab7	G1 box
MELO3C024246	1	33841733	33844618	GO:0016787	hydrolase activity	Rab7	G2 box
MELO3C024246	1	33841733	33844618	GO:0016787	hydrolase activity	Rab7	G3 box
MELO3C024246	1	33841733	33844618	GO:0016787	hydrolase activity	Rab7	G4 box
MELO3C024246	1	33841733	33844618	GO:0016787	hydrolase activity	Rab7	G5 box
MELO3C024246	1	33841733	33844618	GO:0016787	hydrolase activity	Rab7	GDI interaction site
MELO3C024246	1	33841733	33844618	GO:0016787	hydrolase activity	Rab7	GTP/Mg2+ binding site
MELO3C024246	1	33841733	33844618	GO:0016787	hydrolase activity	Rab7	putative effector interaction site
MELO3C024246	1	33841733	33844618	GO:0016787	hydrolase activity	Rab7	putative GEF interaction site
MELO3C024246	1	33841733	33844618	GO:0016787	hydrolase activity	Rab7	Rab family motif 1 (RabF1)
MELO3C024246	1	33841733	33844618	GO:0016787	hydrolase activity	Rab7	Rab family motif 2 (RabF2)
MELO3C024246	1	33841733	33844618	GO:0016787	hydrolase activity	Rab7	Rab family motif 3 (RabF3)
MELO3C024246	1	33841733	33844618	GO:0016787	hydrolase activity	Rab7	Rab family motif 4 (RabF4)
MELO3C024246	1	33841733	33844618	GO:0016787	hydrolase activity	Rab7	Rab family motif 5 (RabF5)
MELO3C024246	1	33841733	33844618	GO:0016787	hydrolase activity	Rab7	Rab subfamily motif 1 (RabSF1)
MELO3C024246	1	33841733	33844618	GO:0016787	hydrolase activity	Rab7	Rab subfamily motif 2 (RabSF2)
MELO3C024246	1	33841733	33844618	GO:0016787	hydrolase activity	Rab7	Rab subfamily motif 3 (RabSF3)
MELO3C024246	1	33841733	33844618	GO:0016787	hydrolase activity	Rab7	Rab subfamily motif 4 (RabSF4)
MELO3C024246	1	33841733	33844618	GO:0016787	hydrolase activity	Rab7	Switch II region
MELO3C024246	1	33841733	33844618	GO:0016787	hydrolase activity	Rab7	Switch I region
MELO3C024246	1	33841733	33844618	GO:0005622	intracellular	Rab7	G1 box
MELO3C024246	1	33841733	33844618	GO:0005622	intracellular	Rab7	G2 box
MELO3C024246	1	33841733	33844618	GO:0005622	intracellular	Rab7	G3 box
MELO3C024246	1	33841733	33844618	GO:0005622	intracellular	Rab7	G4 box
MELO3C024246	1	33841733	33844618	GO:0005622	intracellular	Rab7	G5 box
MELO3C024246	1	33841733	33844618	GO:0005622	intracellular	Rab7	GDI interaction site
MELO3C024246	1	33841733	33844618	GO:0005622	intracellular	Rab7	GTP/Mg2+ binding site
MELO3C024246	1	33841733	33844618	GO:0005622	intracellular	Rab7	putative effector interaction site
MELO3C024246	1	33841733	33844618	GO:0005622	intracellular	Rab7	putative GEF interaction site
MELO3C024246	1	33841733	33844618	GO:0005622	intracellular	Rab7	Rab family motif 1 (RabF1)
MELO3C024246	1	33841733	33844618	GO:0005622	intracellular	Rab7	Rab family motif 2 (RabF2)
MELO3C024246	1	33841733	33844618	GO:0005622	intracellular	Rab7	Rab family motif 3 (RabF3)
MELO3C024246	1	33841733	33844618	GO:0005622	intracellular	Rab7	Rab family motif 4 (RabF4)
MELO3C024246	1	33841733	33844618	GO:0005622	intracellular	Rab7	Rab family motif 5 (RabF5)
MELO3C024246	1	33841733	33844618	GO:0005622	intracellular	Rab7	Rab subfamily motif 1 (RabSF1)
MELO3C024246	1	33841733	33844618	GO:0005622	intracellular	Rab7	Rab subfamily motif 2 (RabSF2)
MELO3C024246	1	33841733	33844618	GO:0005622	intracellular	Rab7	Rab subfamily motif 3 (RabSF3)
MELO3C024246	1	33841733	33844618	GO:0005622	intracellular	Rab7	Rab subfamily motif 4 (RabSF4)
MELO3C024246	1	33841733	33844618	GO:0005622	intracellular	Rab7	Switch II region
MELO3C024246	1	33841733	33844618	GO:0005622	intracellular	Rab7	Switch I region
MELO3C024246	1	33841733	33844618	GO:0006886	intracellular protein transport	Rab7	G1 box
MELO3C024246	1	33841733	33844618	GO:0006886	intracellular protein transport	Rab7	G2 box
MELO3C024246	1	33841733	33844618	GO:0006886	intracellular protein transport	Rab7	G3 box
MELO3C024246	1	33841733	33844618	GO:0006886	intracellular protein transport	Rab7	G4 box
MELO3C024246	1	33841733	33844618	GO:0006886	intracellular protein transport	Rab7	G5 box
MELO3C024246	1	33841733	33844618	GO:0006886	intracellular protein transport	Rab7	GDI interaction site
MELO3C024246	1	33841733	33844618	GO:0006886	intracellular protein transport	Rab7	GTP/Mg2+ binding site
MELO3C024246	1	33841733	33844618	GO:0006886	intracellular protein transport	Rab7	putative effector interaction site
MELO3C024246	1	33841733	33844618	GO:0006886	intracellular protein transport	Rab7	putative GEF interaction site
MELO3C024246	1	33841733	33844618	GO:0006886	intracellular protein transport	Rab7	Rab family motif 1 (RabF1)
MELO3C024246	1	33841733	33844618	GO:0006886	intracellular protein transport	Rab7	Rab family motif 2 (RabF2)
MELO3C024246	1	33841733	33844618	GO:0006886	intracellular protein transport	Rab7	Rab family motif 3 (RabF3)
MELO3C024246	1	33841733	33844618	GO:0006886	intracellular protein transport	Rab7	Rab family motif 4 (RabF4)
MELO3C024246	1	33841733	33844618	GO:0006886	intracellular protein transport	Rab7	Rab family motif 5 (RabF5)
MELO3C024246	1	33841733	33844618	GO:0006886	intracellular protein transport	Rab7	Rab subfamily motif 1 (RabSF1)
MELO3C024246	1	33841733	33844618	GO:0006886	intracellular protein transport	Rab7	Rab subfamily motif 2 (RabSF2)
MELO3C024246	1	33841733	33844618	GO:0006886	intracellular protein transport	Rab7	Rab subfamily motif 3 (RabSF3)
MELO3C024246	1	33841733	33844618	GO:0006886	intracellular protein transport	Rab7	Rab subfamily motif 4 (RabSF4)
MELO3C024246	1	33841733	33844618	GO:0006886	intracellular protein transport	Rab7	Switch II region
MELO3C024246	1	33841733	33844618	GO:0006886	intracellular protein transport	Rab7	Switch I region
MELO3C024246	1	33841733	33844618	GO:0006913	nucleocytoplasmic transport	Rab7	G1 box
MELO3C024246	1	33841733	33844618	GO:0006913	nucleocytoplasmic transport	Rab7	G2 box
MELO3C024246	1	33841733	33844618	GO:0006913	nucleocytoplasmic transport	Rab7	G3 box
MELO3C024246	1	33841733	33844618	GO:0006913	nucleocytoplasmic transport	Rab7	G4 box
MELO3C024246	1	33841733	33844618	GO:0006913	nucleocytoplasmic transport	Rab7	G5 box
MELO3C024246	1	33841733	33844618	GO:0006913	nucleocytoplasmic transport	Rab7	GDI interaction site
MELO3C024246	1	33841733	33844618	GO:0006913	nucleocytoplasmic transport	Rab7	GTP/Mg2+ binding site
MELO3C024246	1	33841733	33844618	GO:0006913	nucleocytoplasmic transport	Rab7	putative effector interaction site
MELO3C024246	1	33841733	33844618	GO:0006913	nucleocytoplasmic transport	Rab7	putative GEF interaction site
MELO3C024246	1	33841733	33844618	GO:0006913	nucleocytoplasmic transport	Rab7	Rab family motif 1 (RabF1)
MELO3C024246	1	33841733	33844618	GO:0006913	nucleocytoplasmic transport	Rab7	Rab family motif 2 (RabF2)
MELO3C024246	1	33841733	33844618	GO:0006913	nucleocytoplasmic transport	Rab7	Rab family motif 3 (RabF3)
MELO3C024246	1	33841733	33844618	GO:0006913	nucleocytoplasmic transport	Rab7	Rab family motif 4 (RabF4)
MELO3C024246	1	33841733	33844618	GO:0006913	nucleocytoplasmic transport	Rab7	Rab family motif 5 (RabF5)
MELO3C024246	1	33841733	33844618	GO:0006913	nucleocytoplasmic transport	Rab7	Rab subfamily motif 1 (RabSF1)
MELO3C024246	1	33841733	33844618	GO:0006913	nucleocytoplasmic transport	Rab7	Rab subfamily motif 2 (RabSF2)
MELO3C024246	1	33841733	33844618	GO:0006913	nucleocytoplasmic transport	Rab7	Rab subfamily motif 3 (RabSF3)
MELO3C024246	1	33841733	33844618	GO:0006913	nucleocytoplasmic transport	Rab7	Rab subfamily motif 4 (RabSF4)
MELO3C024246	1	33841733	33844618	GO:0006913	nucleocytoplasmic transport	Rab7	Switch II region
MELO3C024246	1	33841733	33844618	GO:0006913	nucleocytoplasmic transport	Rab7	Switch I region
MELO3C024246	1	33841733	33844618	GO:0005515	protein binding	Rab7	G1 box
MELO3C024246	1	33841733	33844618	GO:0005515	protein binding	Rab7	G2 box
MELO3C024246	1	33841733	33844618	GO:0005515	protein binding	Rab7	G3 box
MELO3C024246	1	33841733	33844618	GO:0005515	protein binding	Rab7	G4 box
MELO3C024246	1	33841733	33844618	GO:0005515	protein binding	Rab7	G5 box
MELO3C024246	1	33841733	33844618	GO:0005515	protein binding	Rab7	GDI interaction site
MELO3C024246	1	33841733	33844618	GO:0005515	protein binding	Rab7	GTP/Mg2+ binding site
MELO3C024246	1	33841733	33844618	GO:0005515	protein binding	Rab7	putative effector interaction site
MELO3C024246	1	33841733	33844618	GO:0005515	protein binding	Rab7	putative GEF interaction site
MELO3C024246	1	33841733	33844618	GO:0005515	protein binding	Rab7	Rab family motif 1 (RabF1)
MELO3C024246	1	33841733	33844618	GO:0005515	protein binding	Rab7	Rab family motif 2 (RabF2)
MELO3C024246	1	33841733	33844618	GO:0005515	protein binding	Rab7	Rab family motif 3 (RabF3)
MELO3C024246	1	33841733	33844618	GO:0005515	protein binding	Rab7	Rab family motif 4 (RabF4)
MELO3C024246	1	33841733	33844618	GO:0005515	protein binding	Rab7	Rab family motif 5 (RabF5)
MELO3C024246	1	33841733	33844618	GO:0005515	protein binding	Rab7	Rab subfamily motif 1 (RabSF1)
MELO3C024246	1	33841733	33844618	GO:0005515	protein binding	Rab7	Rab subfamily motif 2 (RabSF2)
MELO3C024246	1	33841733	33844618	GO:0005515	protein binding	Rab7	Rab subfamily motif 3 (RabSF3)
MELO3C024246	1	33841733	33844618	GO:0005515	protein binding	Rab7	Rab subfamily motif 4 (RabSF4)
MELO3C024246	1	33841733	33844618	GO:0005515	protein binding	Rab7	Switch II region
MELO3C024246	1	33841733	33844618	GO:0005515	protein binding	Rab7	Switch I region
MELO3C024246	1	33841733	33844618	GO:0005525	GTP binding	Rab7	G1 box
MELO3C024246	1	33841733	33844618	GO:0005525	GTP binding	Rab7	G2 box
MELO3C024246	1	33841733	33844618	GO:0005525	GTP binding	Rab7	G3 box
MELO3C024246	1	33841733	33844618	GO:0005525	GTP binding	Rab7	G4 box
MELO3C024246	1	33841733	33844618	GO:0005525	GTP binding	Rab7	G5 box
MELO3C024246	1	33841733	33844618	GO:0005525	GTP binding	Rab7	GDI interaction site
MELO3C024246	1	33841733	33844618	GO:0005525	GTP binding	Rab7	GTP/Mg2+ binding site
MELO3C024246	1	33841733	33844618	GO:0005525	GTP binding	Rab7	putative effector interaction site
MELO3C024246	1	33841733	33844618	GO:0005525	GTP binding	Rab7	putative GEF interaction site
MELO3C024246	1	33841733	33844618	GO:0005525	GTP binding	Rab7	Rab family motif 1 (RabF1)
MELO3C024246	1	33841733	33844618	GO:0005525	GTP binding	Rab7	Rab family motif 2 (RabF2)
MELO3C024246	1	33841733	33844618	GO:0005525	GTP binding	Rab7	Rab family motif 3 (RabF3)
MELO3C024246	1	33841733	33844618	GO:0005525	GTP binding	Rab7	Rab family motif 4 (RabF4)
MELO3C024246	1	33841733	33844618	GO:0005525	GTP binding	Rab7	Rab family motif 5 (RabF5)
MELO3C024246	1	33841733	33844618	GO:0005525	GTP binding	Rab7	Rab subfamily motif 1 (RabSF1)
MELO3C024246	1	33841733	33844618	GO:0005525	GTP binding	Rab7	Rab subfamily motif 2 (RabSF2)
MELO3C024246	1	33841733	33844618	GO:0005525	GTP binding	Rab7	Rab subfamily motif 3 (RabSF3)
MELO3C024246	1	33841733	33844618	GO:0005525	GTP binding	Rab7	Rab subfamily motif 4 (RabSF4)
MELO3C024246	1	33841733	33844618	GO:0005525	GTP binding	Rab7	Switch II region
MELO3C024246	1	33841733	33844618	GO:0005525	GTP binding	Rab7	Switch I region
MELO3C024246	1	33841733	33844618	GO:0005515	protein binding	Rab7	G1 box
MELO3C024246	1	33841733	33844618	GO:0005515	protein binding	Rab7	G2 box
MELO3C024246	1	33841733	33844618	GO:0005515	protein binding	Rab7	G3 box
MELO3C024246	1	33841733	33844618	GO:0005515	protein binding	Rab7	G4 box
MELO3C024246	1	33841733	33844618	GO:0005515	protein binding	Rab7	G5 box
MELO3C024246	1	33841733	33844618	GO:0005515	protein binding	Rab7	GDI interaction site
MELO3C024246	1	33841733	33844618	GO:0005515	protein binding	Rab7	GTP/Mg2+ binding site
MELO3C024246	1	33841733	33844618	GO:0005515	protein binding	Rab7	putative effector interaction site
MELO3C024246	1	33841733	33844618	GO:0005515	protein binding	Rab7	putative GEF interaction site
MELO3C024246	1	33841733	33844618	GO:0005515	protein binding	Rab7	Rab family motif 1 (RabF1)
MELO3C024246	1	33841733	33844618	GO:0005515	protein binding	Rab7	Rab family motif 2 (RabF2)
MELO3C024246	1	33841733	33844618	GO:0005515	protein binding	Rab7	Rab family motif 3 (RabF3)
MELO3C024246	1	33841733	33844618	GO:0005515	protein binding	Rab7	Rab family motif 4 (RabF4)
MELO3C024246	1	33841733	33844618	GO:0005515	protein binding	Rab7	Rab family motif 5 (RabF5)
MELO3C024246	1	33841733	33844618	GO:0005515	protein binding	Rab7	Rab subfamily motif 1 (RabSF1)
MELO3C024246	1	33841733	33844618	GO:0005515	protein binding	Rab7	Rab subfamily motif 2 (RabSF2)
MELO3C024246	1	33841733	33844618	GO:0005515	protein binding	Rab7	Rab subfamily motif 3 (RabSF3)
MELO3C024246	1	33841733	33844618	GO:0005515	protein binding	Rab7	Rab subfamily motif 4 (RabSF4)
MELO3C024246	1	33841733	33844618	GO:0005515	protein binding	Rab7	Switch II region
MELO3C024246	1	33841733	33844618	GO:0005515	protein binding	Rab7	Switch I region
MELO3C024247	1	33845886	33848252	NA	NA	NA	NA
MELO3C024248	1	33849005	33850076	GO:0007017	microtubule-based process	Dynein_light	NA
MELO3C024248	1	33849005	33850076	GO:0005875	microtubule associated complex	Dynein_light	NA
MELO3C024249	1	33850269	33851706	GO:0048037	cofactor binding	HPPR	catalytic site
MELO3C024249	1	33850269	33851706	GO:0048037	cofactor binding	HPPR	NAD binding site
MELO3C024249	1	33850269	33851706	GO:0048037	cofactor binding	HPPR	putative ligand binding site
MELO3C024249	1	33850269	33851706	GO:0008152	metabolic process	HPPR	catalytic site
MELO3C024249	1	33850269	33851706	GO:0008152	metabolic process	HPPR	NAD binding site
MELO3C024249	1	33850269	33851706	GO:0008152	metabolic process	HPPR	putative ligand binding site
MELO3C024249	1	33850269	33851706	GO:0005488	binding	HPPR	catalytic site
MELO3C024249	1	33850269	33851706	GO:0005488	binding	HPPR	NAD binding site
MELO3C024249	1	33850269	33851706	GO:0005488	binding	HPPR	putative ligand binding site
MELO3C024249	1	33850269	33851706	GO:0051287	NAD or NADH binding	HPPR	catalytic site
MELO3C024249	1	33850269	33851706	GO:0051287	NAD or NADH binding	HPPR	NAD binding site
MELO3C024249	1	33850269	33851706	GO:0051287	NAD or NADH binding	HPPR	putative ligand binding site
MELO3C024249	1	33850269	33851706	GO:0003824	catalytic activity	HPPR	catalytic site
MELO3C024249	1	33850269	33851706	GO:0003824	catalytic activity	HPPR	NAD binding site
MELO3C024249	1	33850269	33851706	GO:0003824	catalytic activity	HPPR	putative ligand binding site
MELO3C024249	1	33850269	33851706	GO:0016616	oxidoreductase activity; acting on the CH-OH group of donors; NAD or NADP as acceptor	HPPR	catalytic site
MELO3C024249	1	33850269	33851706	GO:0016616	oxidoreductase activity; acting on the CH-OH group of donors; NAD or NADP as acceptor	HPPR	NAD binding site
MELO3C024249	1	33850269	33851706	GO:0016616	oxidoreductase activity; acting on the CH-OH group of donors; NAD or NADP as acceptor	HPPR	putative ligand binding site
MELO3C024250	1	33853524	33854838	GO:0051287	NAD or NADH binding	HPPR	catalytic site
MELO3C024250	1	33853524	33854838	GO:0051287	NAD or NADH binding	HPPR	NAD binding site
MELO3C024250	1	33853524	33854838	GO:0051287	NAD or NADH binding	HPPR	putative ligand binding site
MELO3C024250	1	33853524	33854838	GO:0005488	binding	HPPR	catalytic site
MELO3C024250	1	33853524	33854838	GO:0005488	binding	HPPR	NAD binding site
MELO3C024250	1	33853524	33854838	GO:0005488	binding	HPPR	putative ligand binding site
MELO3C024250	1	33853524	33854838	GO:0048037	cofactor binding	HPPR	catalytic site
MELO3C024250	1	33853524	33854838	GO:0048037	cofactor binding	HPPR	NAD binding site
MELO3C024250	1	33853524	33854838	GO:0048037	cofactor binding	HPPR	putative ligand binding site
MELO3C024250	1	33853524	33854838	GO:0003824	catalytic activity	HPPR	catalytic site
MELO3C024250	1	33853524	33854838	GO:0003824	catalytic activity	HPPR	NAD binding site
MELO3C024250	1	33853524	33854838	GO:0003824	catalytic activity	HPPR	putative ligand binding site
MELO3C024250	1	33853524	33854838	GO:0016616	oxidoreductase activity; acting on the CH-OH group of donors; NAD or NADP as acceptor	HPPR	catalytic site
MELO3C024250	1	33853524	33854838	GO:0016616	oxidoreductase activity; acting on the CH-OH group of donors; NAD or NADP as acceptor	HPPR	NAD binding site
MELO3C024250	1	33853524	33854838	GO:0016616	oxidoreductase activity; acting on the CH-OH group of donors; NAD or NADP as acceptor	HPPR	putative ligand binding site
MELO3C024250	1	33853524	33854838	GO:0008152	metabolic process	HPPR	catalytic site
MELO3C024250	1	33853524	33854838	GO:0008152	metabolic process	HPPR	NAD binding site
MELO3C024250	1	33853524	33854838	GO:0008152	metabolic process	HPPR	putative ligand binding site
MELO3C024251	1	33857188	33858268	GO:0048037	cofactor binding	FDH_GDH_like superfamily	NAD binding site
MELO3C024251	1	33857188	33858268	GO:0008152	metabolic process	FDH_GDH_like superfamily	NAD binding site
MELO3C024251	1	33857188	33858268	GO:0003824	catalytic activity	FDH_GDH_like superfamily	NAD binding site
MELO3C024251	1	33857188	33858268	GO:0016616	oxidoreductase activity; acting on the CH-OH group of donors; NAD or NADP as acceptor	FDH_GDH_like superfamily	NAD binding site
MELO3C024251	1	33857188	33858268	GO:0005488	binding	FDH_GDH_like superfamily	NAD binding site
MELO3C024252	1	33860176	33860997	GO:0005488	binding	FDH_GDH_like superfamily	NAD binding site
MELO3C024252	1	33860176	33860997	GO:0016616	oxidoreductase activity; acting on the CH-OH group of donors; NAD or NADP as acceptor	FDH_GDH_like superfamily	NAD binding site
MELO3C024252	1	33860176	33860997	GO:0048037	cofactor binding	FDH_GDH_like superfamily	NAD binding site
MELO3C024252	1	33860176	33860997	GO:0003824	catalytic activity	FDH_GDH_like superfamily	NAD binding site
MELO3C024252	1	33860176	33860997	GO:0008152	metabolic process	FDH_GDH_like superfamily	NAD binding site
MELO3C024253	1	33866832	33868528	GO:0005089	Rho guanyl-nucleotide exchange factor activity	PRONE superfamily	NA
MELO3C024254	1	33868669	33870282	GO:0005089	Rho guanyl-nucleotide exchange factor activity	PRONE superfamily	NA
MELO3C024255	1	33871087	33871832	GO:0003735	structural constituent of ribosome	Ribosomal_S17	NA
MELO3C024255	1	33871087	33871832	GO:0006412	translation	Ribosomal_S17	NA
MELO3C024255	1	33871087	33871832	GO:0019843	rRNA binding	Ribosomal_S17	NA
MELO3C024255	1	33871087	33871832			Ribosomal_S17	NA
MELO3C024255	1	33871087	33871832	GO:0005622	intracellular	Ribosomal_S17	NA
MELO3C024255	1	33871087	33871832	GO:0005840	ribosome	Ribosomal_S17	NA
MELO3C024255	1	33871087	33871832	GO:0009941	chloroplast envelope	Ribosomal_S17	NA
MELO3C024255	1	33871087	33871832	GO:0009570	chloroplast stroma	Ribosomal_S17	NA
MELO3C024256	1	33872756	33877436	GO:0003700	sequence-specific DNA binding transcription factor activity	HOX	DNA binding site
MELO3C024256	1	33872756	33877436	GO:0003700	sequence-specific DNA binding transcription factor activity	HOX	putative lipid binding site
MELO3C024256	1	33872756	33877436	GO:0003700	sequence-specific DNA binding transcription factor activity	HOX	specific DNA base contacts
MELO3C024256	1	33872756	33877436	GO:0003700	sequence-specific DNA binding transcription factor activity	START_ArGLABRA2_like	DNA binding site
MELO3C024256	1	33872756	33877436	GO:0003700	sequence-specific DNA binding transcription factor activity	START_ArGLABRA2_like	putative lipid binding site
MELO3C024256	1	33872756	33877436	GO:0003700	sequence-specific DNA binding transcription factor activity	START_ArGLABRA2_like	specific DNA base contacts
MELO3C024256	1	33872756	33877436	GO:0006355	regulation of transcription; DNA-dependent	HOX	DNA binding site
MELO3C024256	1	33872756	33877436	GO:0006355	regulation of transcription; DNA-dependent	HOX	putative lipid binding site
MELO3C024256	1	33872756	33877436	GO:0006355	regulation of transcription; DNA-dependent	HOX	specific DNA base contacts
MELO3C024256	1	33872756	33877436			START_ArGLABRA2_like	DNA binding site
MELO3C024256	1	33872756	33877436			START_ArGLABRA2_like	putative lipid binding site
MELO3C024256	1	33872756	33877436			START_ArGLABRA2_like	specific DNA base contacts
MELO3C024256	1	33872756	33877436	GO:0030528	transcription regulator activity	HOX	DNA binding site
MELO3C024256	1	33872756	33877436	GO:0030528	transcription regulator activity	HOX	putative lipid binding site
MELO3C024256	1	33872756	33877436	GO:0030528	transcription regulator activity	HOX	specific DNA base contacts
MELO3C024256	1	33872756	33877436	GO:0030528	transcription regulator activity	START_ArGLABRA2_like	DNA binding site
MELO3C024256	1	33872756	33877436	GO:0030528	transcription regulator activity	START_ArGLABRA2_like	putative lipid binding site
MELO3C024256	1	33872756	33877436	GO:0030528	transcription regulator activity	START_ArGLABRA2_like	specific DNA base contacts
MELO3C024256	1	33872756	33877436	GO:0043565	sequence-specific DNA binding	HOX	DNA binding site
MELO3C024256	1	33872756	33877436	GO:0043565	sequence-specific DNA binding	HOX	putative lipid binding site
MELO3C024256	1	33872756	33877436	GO:0043565	sequence-specific DNA binding	HOX	specific DNA base contacts
MELO3C024256	1	33872756	33877436	GO:0043565	sequence-specific DNA binding	START_ArGLABRA2_like	DNA binding site
MELO3C024256	1	33872756	33877436	GO:0043565	sequence-specific DNA binding	START_ArGLABRA2_like	putative lipid binding site
MELO3C024256	1	33872756	33877436	GO:0043565	sequence-specific DNA binding	START_ArGLABRA2_like	specific DNA base contacts
MELO3C024256	1	33872756	33877436	GO:0003677	DNA binding	HOX	DNA binding site
MELO3C024256	1	33872756	33877436	GO:0003677	DNA binding	HOX	putative lipid binding site
MELO3C024256	1	33872756	33877436	GO:0003677	DNA binding	HOX	specific DNA base contacts
MELO3C024256	1	33872756	33877436	GO:0003677	DNA binding	START_ArGLABRA2_like	DNA binding site
MELO3C024256	1	33872756	33877436	GO:0003677	DNA binding	START_ArGLABRA2_like	putative lipid binding site
MELO3C024256	1	33872756	33877436	GO:0003677	DNA binding	START_ArGLABRA2_like	specific DNA base contacts
MELO3C024256	1	33872756	33877436	GO:0005634	nucleus	HOX	DNA binding site
MELO3C024256	1	33872756	33877436	GO:0005634	nucleus	HOX	putative lipid binding site
MELO3C024256	1	33872756	33877436	GO:0005634	nucleus	HOX	specific DNA base contacts
MELO3C024256	1	33872756	33877436	GO:0005634	nucleus	START_ArGLABRA2_like	DNA binding site
MELO3C024256	1	33872756	33877436	GO:0005634	nucleus	START_ArGLABRA2_like	putative lipid binding site
MELO3C024256	1	33872756	33877436	GO:0005634	nucleus	START_ArGLABRA2_like	specific DNA base contacts
MELO3C024256	1	33872756	33877436	GO:0006355	regulation of transcription; DNA-dependent	START_ArGLABRA2_like	DNA binding site
MELO3C024256	1	33872756	33877436	GO:0006355	regulation of transcription; DNA-dependent	START_ArGLABRA2_like	putative lipid binding site
MELO3C024256	1	33872756	33877436	GO:0006355	regulation of transcription; DNA-dependent	START_ArGLABRA2_like	specific DNA base contacts
MELO3C024256	1	33872756	33877436	GO:0045449	regulation of transcription	HOX	DNA binding site
MELO3C024256	1	33872756	33877436	GO:0045449	regulation of transcription	HOX	putative lipid binding site
MELO3C024256	1	33872756	33877436	GO:0045449	regulation of transcription	HOX	specific DNA base contacts
MELO3C024256	1	33872756	33877436	GO:0045449	regulation of transcription	START_ArGLABRA2_like	DNA binding site
MELO3C024256	1	33872756	33877436	GO:0045449	regulation of transcription	START_ArGLABRA2_like	putative lipid binding site
MELO3C024256	1	33872756	33877436	GO:0045449	regulation of transcription	START_ArGLABRA2_like	specific DNA base contacts
MELO3C024256	1	33872756	33877436			HOX	DNA binding site
MELO3C024256	1	33872756	33877436			HOX	putative lipid binding site
MELO3C024256	1	33872756	33877436			HOX	specific DNA base contacts
