# Supplementary material for: QTL Mapping and Marker Development for Tolerance to Sulfur Phytotoxicity in Melon (Cucumis melo)
Source: Front Plant Sci. 2020 Jul 22;11:1097. doi: 10.3389/fpls.2020.01097 (PMC7387513; doi:10.3389/fpls.2020.01097)
Supplement: Supplementary Table S5 — Functional annotation of candidate gene polymorphisms between the parents in the QTL interval of qSulf-1, including the chromosome, physical position (in bp), parental alleles, polymorphism location relative to the gene (ie. upstream, exonic, downstream, etc.), distance from the gene (in bp), type of exonic mutation (synonymous or nonsynonymous), and detail (which exon and the nucleotide and amino acid changes). [file Table_5.xlsx]

## Sheet: sulfQ1_candidates
chromosome	start	stop	MR-1_allele	AY_allele	location	gene	distance	exonic_type	detail
chr1	33790916	33790916	A	C	upstream	MELO3C024237	dist=190
chr1	33790926	33790926	A	C	upstream	MELO3C024237	dist=200
chr1	33791013	33791013	G	A	upstream	MELO3C024237	dist=287
chr1	33791020	33791020	G	A	upstream	MELO3C024237	dist=294
chr1	33791054	33791054	A	G	upstream	MELO3C024237	dist=328
chr1	33791317	33791317	T	C	upstream	MELO3C024237	dist=591
chr1	33810528	33810528	G	T	upstream	MELO3C024240	dist=305
chr1	33810593	33810593	A	T	upstream	MELO3C024240	dist=370
chr1	33810858	33810858	A	G	upstream	MELO3C024240	dist=635
chr1	33810860	33810860	T	C	upstream	MELO3C024240	dist=637
chr1	33810861	33810861	A	G	upstream	MELO3C024240	dist=638
chr1	33810865	33810865	G	A	upstream	MELO3C024240	dist=642
chr1	33810903	33810903	T	A	upstream	MELO3C024240	dist=680
chr1	33811191	33811191	G	T	upstream	MELO3C024240	dist=968
chr1	33811197	33811197	T	C	upstream	MELO3C024240	dist=974
chr1	33828790	33828790	C	T	upstream	MELO3C024243;MELO3C024244	dist=882
chr1	33829664	33829664	G	A	upstream	MELO3C024244	dist=8
chr1	33835488	33835488	C	G	exonic	MELO3C024245		nonsynonymous SNV	MELO3C024245:MELO3C024245T1:exon5:c.G1586C:p.S529T
chr1	33835636	33835636	A	G	exonic	MELO3C024245		nonsynonymous SNV	MELO3C024245:MELO3C024245T1:exon5:c.T1438C:p.S480P
chr1	33840954	33840954	C	T	upstream	MELO3C024246	dist=779
chr1	33840963	33840963	C	T	upstream	MELO3C024246	dist=770
chr1	33840977	33840977	C	T	upstream	MELO3C024246	dist=756
chr1	33840999	33840999	A	G	upstream	MELO3C024246	dist=734
chr1	33841349	33841349	G	A	upstream	MELO3C024246	dist=384
chr1	33845252	33845252	T	A	upstream;downstream	MELO3C024247;MELO3C024246	dist=634;dist=634
chr1	33845654	33845654	T	C	upstream	MELO3C024247	dist=232
chr1	33845671	33845671	A	T	upstream	MELO3C024247	dist=215
chr1	33852021	33852021	C	A	upstream	MELO3C024249	dist=315
chr1	33852078	33852078	C	G	upstream	MELO3C024249	dist=372
chr1	33852122	33852122	G	T	upstream	MELO3C024249	dist=416
chr1	33852124	33852124	C	T	upstream	MELO3C024249	dist=418
chr1	33852327	33852327	G	C	upstream	MELO3C024249	dist=621
chr1	33790955	33790955	C	-	upstream	MELO3C024237	dist=229
chr1	33791283	33791283	-	T	upstream	MELO3C024237	dist=557
chr1	33841581	33841581	T	-	upstream	MELO3C024246	dist=152
